# Supplementary material for: Analysis and comprehensive comparison of PacBio and nanopore-based RNA sequencing of the Arabidopsis transcriptome
Source: Plant Methods. 2020 Jun 12;16:85. doi: 10.1186/s13007-020-00629-x (PMC7291481; doi:10.1186/s13007-020-00629-x)
Supplement: Supplementary file 1 — Additional file 1: Table S1. Summary of clean data produced by Illumina sequencing of three repetitions. Table S2. Illumina reads mapped to the reference genome. Table S3. PacBio sequencing results. Table S4. Nanopore sequencing results. Table S5. Characteristics of PacBio and ONT Pc identified specific known genes. Table S6. Common AS events between PacBio and ONT Pc data. Table S7. SSR identification of PacBio and ONT data. Table S8. Common lncRNAs between PacBio and ONT Pc data. Table S9. Transcript expression levels of Illumina data. Table S10. Transcript expression levels of ONT Dc data. Table S11. Transcript expression levels of ONT Pc data. Table S12. Primer sequences for PCR validation. [file 13007_2020_629_MOESM1_ESM.xlsx]

## Sheet: Table S1
Table S1. Summary of clean data produced by Illumina sequencing of three repetitions.
Samples	Clean reads	Clean bases	GC Content	%≥Q30
CTRL1	23552974	6999693064	0.4716	0.9432
CTRL2	21479746	6361804250	0.4671	0.9406
CTRL3	24529820	7314200916	0.4698	0.9449

## Sheet: Table S2
Table S2. Illumina reads mapped to the reference genome.
Sample	Total Reads	Mapped Reads	Uniq Mapped Reads	Multiple Map Reads
CTRL1	47105948	42,301,424 (89.80%)	41,880,439 (88.91%)	420,985 (0.89%)
CTRL 2	42959492	36,373,469 (84.67%)	35,996,235 (83.79%)	377,234 (0.88%)
CTRL 3	49059640	44,711,212 (91.14%)	44,226,038 (90.15%)	485,174 (0.99%)

## Sheet: Table S3
Table S3. PacBio sequencing results
cDNA size	ROIs	Mean length	Mean quality	Mean passes
1-6K	516364	1799	0.97	27

## Sheet: Table S4
TableS4. Nanopore sequencing results
methods	Sample	Clean reads	N50	Mean length	FL reads
ONT dc	CTRL1	6892169	1245	1065	128,781 (1.87%)
	CTRL2	5687972	1438	1228	138,295 (2.43%)
	CTRL3	10936056	1345	1167	262,832 (2.40%)
ONT Pc	CTRL1	8146264	1252	1222	5,682,227 (69.75%)
	CTRL2	7713840	1292	1246	5,563,209 (72.12%)
	CTRL3	6912956	1270	1225	5,207,164 (75.32%)

## Sheet: Table S5
Table S5. Characteristics of PacBio and ONT Pc identified specific known genes
	ONT_Pc specific	PacBio_ specific
Total_Len	4248115	5180831
Total_Seq_Num	2542	1283
Total_LowCase_Counts	0	0
Total_GC_content	0.38	0.39
Minimum Len	29	22
Maximum Len	10466	27265
Mean Len	1671.17	4038.06
Median Len	1565	3305
N50	1894	4923

## Sheet: Table S6
Table S6. Common AS events between PacBio and ONT Pc data
ID	Chrom	AS_event	Event_start	Event_end	Strand	Gene_location
AT1G01540.1	1	Intron retention	197904	197974	+	1:195751-198677W
AT1G01790.1	1	Alternative 3' splice site	286925	286997	+	1:284488-291056W
AT1G01790.1	1	Alternative 5' splice site	290335	290346	+	1:284488-291056W
AT1G02120.1	1	Alternative 5' splice site	399110	399114	+	1:395721-399918W
AT1G03040.1	1	Alternative 3' splice site	705656	705641	-	1:703905-706628C
AT1G03160.1	1	Alternative 5' splice site	762391	762414	+	1:761283-766153W
AT1G03160.1	1	Alternative 5' splice site	762578	762628	+	1:761283-766153W
AT1G03930.1	1	Intron retention	1007375	1007459	+	1:1004808-1008285W
AT1G04080.1	1	Alternative 5' splice site	1052775	1053187	+	1:1051337-1056710W
AT1G04080.1	1	Alternative 3' splice site	1054285	1054663	+	1:1051337-1056710W
AT1G04140.1	1	Alternative 5' splice site	1076136	1076119	-	1:1075543-1080552C
AT1G04400.1	1	Intron retention	1186452	1186306	-	1:1185560-1188495C
AT1G04420.1	1	Alternative 3' splice site	1193143	1193155	+	1:1191590-1193877W
AT1G04910.1	1	Alternative 5' splice site	1390451	1390426	-	1:1387857-1391176C
AT1G04970.2	1	Alternative 3' splice site	1411877	1411915	+	1:1411182-1413611W
AT1G05805.1	1	Alternative 3' splice site	1746761	1746766	+	1:1744753-1747687W
AT1G05840.1	1	Intron retention	1763804	1763628	-	1:1762764-1766276C
AT1G06220.1	1	Exon skipping	1900297	1900429	+	1:1899964-1904846W
AT1G06515.2	1	Alternative 3' splice site	1991984	1991970	-	1:1990661-1992206C
AT1G06910.1	1	Alternative 3' splice site	2122437	2122462	+	1:2120957-2123746W
AT1G07110.1	1	Alternative 5' splice site	2180954	2180950	-	1:2178118-2184083C
AT1G07110.1	1	Alternative 3' splice site	2181606	2181582	-	1:2178118-2184083C
AT1G07170.1	1	Exon skipping	2200463	2200539	+	1:2200159-2201141W
AT1G07350.1	1	Exon skipping	2258845	2258750	-	1:2257525-2260089C
AT1G07350.1	1	Alternative 5' splice site	2259003	2258750	-	1:2257525-2260089C
AT1G07440.1	1	Intron retention	2287011	2286818	-	1:2286297-2287716C
AT1G07440.1	1	Alternative 3' splice site	2287507	2287481	-	1:2178120-2339385C
AT1G07670.1	1	Alternative 5' splice site	2371482	2371476	-	1:2370129-2374540C
AT1G07890.1	1	Exon skipping	2437681	2437833	+	1:2437481-2439652W
AT1G08110.3	1	Exon skipping	2535570	2535585	+	1:2535320-2537932W
AT1G08190.1	1	Alternative 5' splice site	2571492	2571496	+	1:2567491-2573384W
AT1G08310.1	1	Intron retention	2619292	2619691	+	1:2618672-2620452W
AT1G08490.1	1	Alternative 3' splice site	2687367	2687351	-	1:2685731-2688584C
AT1G08540.1	1	Alternative 3' splice site	2705876	2705879	+	1:2703359-2706790W
AT1G08980.1	1	Alternative 3' splice site	2885614	2885626	+	1:2884430-2886618W
AT1G08980.1	1	Alternative 3' splice site	2885840	2885853	+	1:2884430-2886618W
AT1G09230.1	1	Intron retention	2981541	2981398	-	1:2979497-2982595C
AT1G10820.2	1	Alternative 3' splice site	3601977	3601971	-	1:3600911-3605049C
AT1G10890.2	1	Intron retention	3628229	3629098	+	1:3627708-3630761W
AT1G10890.2	1	Intron retention	3628972	3629098	+	1:3627708-3630761W
AT1G10890.2	1	Intron retention	3629304	3629845	+	1:3627708-3630761W
AT1G10890.3	1	Alternative 3' splice site	3630255	3630279	+	1:3627708-3630761W
AT1G10910.1	1	Alternative 5' splice site	3640631	3640635	+	1:3639899-3644108W
AT1G10910.1	1	Intron retention	3642826	3642930	+	1:3639899-3644108W
AT1G12350.1	1	Intron retention	4200106	4200191	+	1:4198434-4200802W
AT1G13450.1	1	Alternative 3' splice site	4613516	4613471	-	1:4612757-4615184C
AT1G13450.1	1	Alternative 5' splice site	4613755	4613613	-	1:4612757-4615184C
AT1G13450.1	1	Intron retention	4614198	4613516	-	1:4612757-4615184C
AT1G13750.1	1	Intron retention	4716404	4716320	-	1:4715393-4718220C
AT1G13750.1	1	Intron retention	4717605	4717519	-	1:4715395-4718269C
AT1G14030.1	1	Intron retention	4806520	4806404	-	1:4805288-4807517C
AT1G14030.1	1	Alternative 3' splice site	4806891	4806886	-	1:4805295-4807514C
AT1G14570.1	1	Alternative 3' splice site	4985428	4985491	+	1:4983557-4987350W
AT1G14690.1	1	Alternative 5' splice site	5053216	5053207	-	1:5051766-5055260C
AT1G15200.1	1	Alternative 3' splice site	5229231	5229051	-	1:5228340-5231051C
AT1G16010.1	1	Alternative 3' splice site	5497117	5497101	-	1:5495316-5497723C
AT1G16020.2	1	Exon skipping	5499475	5499513	+	1:5498172-5501356W
AT1G16460.1	1	Alternative 5' splice site	5620331	5620312	-	1:5619664-5622630C
AT1G16460.1	1	Intron retention	5621492	5621196	-	1:5619664-5622630C
AT1G16560.3	1	Alternative 3' splice site	5668919	5668945	+	1:5668421-5670724W
AT1G16880.1	1	Alternative 3' splice site	5774330	5774332	+	1:5773708-5776298W
AT1G16880.1	1	Intron retention	5775209	5775540	+	1:5773708-5776298W
AT1G17370.1	1	Alternative 5' splice site	5954218	5954214	-	1:5951551-5955014C
AT1G17970.1	1	Intron retention	6186335	6186660	+	1:6184924-6187393W
AT1G18070.1	1	Intron retention	6217081	6216869	-	1:6213743-6218319C
AT1G18335.1	1	Intron retention	6309588	6309454	-	1:6308975-6311281C
AT1G18335.1	1	Alternative 5' splice site	6309961	6309954	-	1:6308975-6311281C
AT1G19080.1	1	Alternative 3' splice site	6584426	6585037	+	1:6584256-6586434W
AT1G19396.3	1	Alternative 3' splice site	6710468	6711414	+	1:6709783-6711787W
AT1G19450.1	1	Intron retention	6732720	6732621	-	1:6731482-6734882C
AT1G19450.1	1	Alternative 5' splice site	6733044	6733041	-	1:6731482-6734882C
AT1G19715.1	1	Exon skipping	6819818	6819430	-	1:6816694-6822746C
AT1G19800.1	1	Exon skipping	6846543	6846628	+	1:6846376-6848085W
AT1G20020.2	1	Intron retention	6942955	6943228	+	1:6942820-6945015W
AT1G20020.1	1	Intron retention	6944046	6944164	+	1:6942820-6945015W
AT1G20020.1	1	Mutually exclusive exon	6944317	6944381	+	1:6942827-6945015W
AT1G20225.1	1	Intron retention	7008722	7008574	-	1:7007763-7009333C
AT1G20510.3	1	Intron retention	7104419	7104010	-	1:7103459-7105954C
AT1G20540.1	1	Alternative 5' splice site	7113293	7113306	+	1:7112617-7115361W
AT1G20540.1	1	Intron retention	7113772	7113952	+	1:7112617-7115361W
AT1G20810.1	1	Alternative 5' splice site	7232289	7232320	+	1:7232004-7233565W
AT1G20810.1	1	Alternative 5' splice site	7232792	7232803	+	1:7232004-7233565W
AT1G20810.1	1	Intron retention	7232803	7232883	+	1:7232004-7233565W
AT1G20810.1	1	Alternative 5' splice site	7233178	7233207	+	1:7232004-7233565W
AT1G22070.1	1	Alternative 3' splice site	7790957	7790961	+	1:7789422-7792114W
AT1G22200.1	1	Intron retention	7839633	7839443	-	1:7837598-7840744C
AT1G22430.1	1	Intron retention	7919749	7919832	+	1:7919166-7921801W
AT1G22700.2	1	Intron retention	8029086	8028833	-	1:8028137-8029946C
AT1G22700.2	1	Alternative 3' splice site	8029528	8029524	-	1:8028137-8029946C
AT1G23110.1	1	Intron retention	8197364	8197277	-	1:8196431-8198178C
AT1G23310.1	1	Intron retention	8269504	8269420	-	1:8268403-8271899C
AT1G26440.3	1	Intron retention	9145301	9145195	-	1:9143965-9146050C
AT1G27630.1	1	Alternative 5' splice site	9611876	9612429	+	1:9611113-9614282W
AT1G28330.1	1	Exon skipping	9934566	9934451	-	1:9933924-9935261C
AT1G28340.1	1	Intron retention	9941873	9942044	+	1:9940045-9943544W
AT1G28960.3	1	Intron retention	10110162	10110022	-	1:10109590-10111656C
AT1G29400.2	1	Intron retention	10293242	10293160	-	1:10290038-10294601C
AT1G29670.1	1	Intron retention	10376674	10377146	+	1:10375767-10377858W
AT1G30520.1	1	Alternative 5' splice site	10812093	10812104	+	1:10810994-10813644W
AT1G30590.2	1	Intron retention	10838877	10838783	-	1:10835795-10839971C
AT1G30590.2	1	Alternative 3' splice site	10839596	10839593	-	1:10835795-10839971C
AT1G31500.1	1	Alternative 3' splice site	11276181	11276166	-	1:11273648-11276577C
AT1G32230.2	1	Intron retention	11614906	11615232	+	1:11612155-11616174W
AT1G32230.2	1	Alternative 3' splice site	11614991	11615232	+	1:11612155-11616174W
AT1G32400.1	1	Intron retention	11690429	11690262	-	1:11689111-11691416C
AT1G33050.1	1	Alternative 3' splice site	11968744	11968679	-	1:11967840-11971018C
AT1G33265.1	1	Exon skipping	12066990	12067054	+	1:12066636-12068082W
AT1G33270.2	1	Intron retention	12068829	12068654	-	1:12068178-12070359C
AT1G33270.2	1	Alternative 5' splice site	12069205	12069201	-	1:12068178-12070359C
AT1G34320.1	1	Intron retention	12521799	12521886	+	1:12520179-12524366W
AT1G35620.1	1	Intron retention	13157498	13157575	+	1:13156445-13158432W
AT1G43620.1	1	Intron retention	16429643	16429558	-	1:16425436-16430162C
AT1G43620.7	1	Exon skipping	16429749	16429643	-	1:16425432-16430160C
AT1G43620.1	1	Alternative 3' splice site	16429754	16429558	-	1:16425432-16430160C
AT1G43670.1	1	Alternative 3' splice site	16468835	16468842	+	1:16464143-16470497W
AT1G43670.1	1	Intron retention	16469766	16469861	+	1:16464143-16470497W
AT1G44446.2	1	Intron retention	16848912	16848828	-	1:16848382-16851189C
AT1G44446.3	1	Intron retention	16849283	16849206	-	1:16848382-16851189C
AT1G44446.1	1	Alternative 3' splice site	16849891	16849850	-	1:16848382-16851189C
AT1G44835.1	1	Alternative 3' splice site	16940792	16940803	+	1:16939805-16942525W
AT1G44835.1	1	Alternative 5' splice site	16941564	16941566	+	1:16939805-16942525W
AT1G45191.3	1	Alternative 3' splice site	17118337	17118448	+	1:17115900-17119168W
AT1G47530.1	1	Intron retention	17453019	17453116	+	1:17451691-17454357W
AT1G47530.1	1	Alternative 3' splice site	17453099	17453116	+	1:17451691-17454357W
AT1G48260.1	1	Intron retention	17815563	17815483	-	1:17813932-17817405C
AT1G48410.2	1	Alternative 3' splice site	17890649	17890643	-	1:17886115-17892563C
AT1G48430.1	1	Intron retention	17903108	17902999	-	1:17902705-17906792C
AT1G48430.1	1	Intron retention	17905066	17904703	-	1:17902705-17906792C
AT1G49050.1	1	Intron retention	18152415	18152505	+	1:18150561-18153349W
AT1G49590.1	1	Intron retention	18355489	18355880	+	1:18354785-18356653W
AT1G49590.1	1	Exon skipping	18355747	18355796	+	1:18354785-18356653W
AT1G49630.1	1	Alternative 5' splice site	18373713	18373709	-	1:18367645-18375373C
AT1G50440.1	1	Alternative 3' splice site	18686061	18686144	+	1:18685806-18687858W
AT1G50450.1	1	Alternative 5' splice site	18689713	18689702	-	1:18687789-18690363C
AT1G51070.1	1	Exon skipping	18928693	18928755	+	1:18927881-18929712W
AT1G51070.1	1	Intron retention	18928936	18929019	+	1:18927881-18929712W
AT1G52410.2	1	Alternative 3' splice site	19523853	19523871	+	1:19520728-19525558W
AT1G53280.1	1	Alternative 5' splice site	19865868	19865857	-	1:19864770-19867352C
AT1G53500.1	1	Intron retention	19967680	19967600	-	1:19966954-19969620C
AT1G54170.1	1	Intron retention	20222849	20222775	-	1:20221087-20225946C
AT1G54270.1	1	Alternative 3' splice site	20260861	20260862	+	1:20259822-20262212W
AT1G54310.1	1	Alternative 5' splice site	20274535	20274561	+	1:20273612-20275566W
AT1G54350.1	1	Alternative 5' splice site	20288396	20288541	+	1:20283453-20290399W
AT1G54360.3	1	Alternative 5' splice site	20291357	20291378	+	1:20290556-20293227W
AT1G56590.1	1	Alternative 5' splice site	21202871	21202869	-	1:21202044-21204715C
AT1G56590.1	1	Alternative 3' splice site	21204104	21204093	-	1:21202044-21204715C
AT1G56600.1	1	Alternative 3' splice site	21208151	21208153	+	1:21207541-21209585W
AT1G56600.1	1	Intron retention	21208476	21208574	+	1:21207541-21209581W
AT1G58080.1	1	Alternative 5' splice site	21504841	21504837	-	1:21504337-21507448C
AT1G58080.1	1	Alternative 5' splice site	21505879	21505852	-	1:21504338-21507524C
AT1G59520.1	1	Alternative 3' splice site	21865663	21865768	+	1:21861404-21866180W
AT1G59600.1	1	Alternative 3' splice site	21890769	21890737	-	1:21889722-21891969C
AT1G60200.2	1	Alternative 3' splice site	22204553	22203749	-	1:22200709-22205311C
AT1G60900.1	1	Alternative 5' splice site	22425296	22425674	+	1:22423909-22428007W
AT1G62710.1	1	Intron retention	23225363	23225270	-	1:23223920-23226922C
AT1G63420.1	1	Intron retention	23516948	23517495	+	1:23515797-23518900W
AT1G63460.1	1	Alternative 5' splice site	23535756	23535770	+	1:23535016-23536468W
AT1G63880.1	1	Alternative 5' splice site	23713791	23713787	-	1:23712277-23716098C
AT1G64430.1	1	Alternative 3' splice site	23934691	23934713	+	1:23933425-23936861W
AT1G65020.1	1	Intron retention	24155445	24155257	-	1:24154391-24156597C
AT1G65230.1	1	Intron retention	24229768	24230049	+	1:24229107-24230904W
AT1G65430.1	1	Alternative 5' splice site	24302726	24302698	-	1:24300918-24306229C
AT1G65950.1	1	Alternative 3' splice site	24548309	24548302	-	1:24546704-24551160C
AT1G65950.1	1	Intron retention	24550757	24550526	-	1:24546704-24551160C
AT1G66260.1	1	Intron retention	24697662	24696916	-	1:24695683-24698430C
AT1G67300.1	1	Alternative 3' splice site	25194380	25194373	-	1:25193708-25197085C
AT1G67300.1	1	Alternative 3' splice site	25194778	25194740	-	1:25193708-25197085C
AT1G67300.1	1	Intron retention	25194893	25194778	-	1:25193708-25197085C
AT1G67840.1	1	Intron retention	25435373	25435476	+	1:25434117-25437046W
AT1G68190.2	1	Intron retention	25559791	25560075	+	1:25559244-25561212W
AT1G68580.2	1	Exon skipping	25753368	25753422	+	1:25752776-25756042W
AT1G68820.1	1	Intron retention	25866864	25866962	+	1:25865687-25868984W
AT1G69250.2	1	Intron retention	26034711	26034810	+	1:26032879-26035499W
AT1G69295.1	1	Intron retention	26051326	26051242	-	1:26050240-26051972C
AT1G69340.1	1	Exon skipping	26067883	26067947	+	1:26065756-26069843W
AT1G69740.1	1	Exon skipping	26232051	26232107	+	1:26231810-26234893W
AT1G69740.1	1	Alternative 5' splice site	26233991	26233995	+	1:26231810-26234893W
AT1G70610.1	1	Alternative 5' splice site	26622786	26622797	+	1:26621981-26626450W
AT1G70660.1	1	Alternative 5' splice site	26641075	26641098	+	1:26640582-26642150W
AT1G70820.1	1	Alternative 3' splice site	26706553	26706557	+	1:26705517-26708142W
AT1G70830.1	1	Alternative 5' splice site	26710568	26710564	-	1:26709949-26711431C
AT1G71070.1	1	Intron retention	26808045	26807954	-	1:26807189-26809478C
AT1G72090.1	1	Alternative 5' splice site	27125616	27125620	+	1:27123566-27126868W
AT1G72130.2	1	Intron retention	27137650	27137736	+	1:27137158-27139377W
AT1G72150.1	1	Alternative 3' splice site	27150177	27150181	+	1:27148500-27150983W
AT1G72160.1	1	Intron retention	27154427	27154344	-	1:27153586-27155696C
AT1G72440.1	1	Alternative 5' splice site	27270569	27270568	-	1:27268125-27273735C
AT1G72640.2	1	Alternative 3' splice site	27346919	27346899	-	1:27346249-27348165C
AT1G72640.2	1	Intron retention	27347085	27346919	-	1:27346269-27348165C
AT1G72640.2	1	Alternative 3' splice site	27347498	27347489	-	1:27346249-27348165C
AT1G72650.1	1	Intron retention	27351246	27351418	+	1:27349467-27353740W
AT1G72880.1	1	Intron retention	27426075	27425981	-	1:27423383-27426151C
AT1G72880.1	1	Intron retention	27426114	27425981	-	1:27423383-27426151C
AT1G73480.1	1	Exon skipping	27631319	27631365	+	1:27629032-27632800W
AT1G73600.1	1	Alternative 3' splice site	27673223	27673227	+	1:27669071-27673569W
AT1G73680.1	1	Alternative 5' splice site	27705945	27705942	-	1:27703948-27707512C
AT1G73980.1	1	Intron retention	27822613	27822428	-	1:27820154-27824078C
AT1G75850.1	1	Alternative 3' splice site	28482774	28482709	-	1:28477774-28483916C
AT1G75860.2	1	Intron retention	28485663	28485162	-	1:28484165-28485955C
AT1G76030.1	1	Alternative 3' splice site	28534094	28534097	+	1:28533841-28537189W
AT1G76050.2	1	Intron retention	28542011	28542154	+	1:28540816-28543266W
AT1G76050.2	1	Intron retention	28542015	28542154	+	1:28540816-28543250W
AT1G76570.1	1	Intron retention	28729525	28729694	+	1:28729045-28730836W
AT1G77140.1	1	Alternative 5' splice site	28985713	28985716	+	1:28984022-28987937W
AT1G77260.1	1	Alternative 3' splice site	29025770	29025756	-	1:29023803-29026957C
AT1G78490.1	1	Alternative 5' splice site	29530065	29530071	+	1:29523902-29530638W
AT1G78680.1	1	Intron retention	29594972	29595200	+	1:29593862-29596262W
AT1G78690.1	1	Alternative 5' splice site	29597190	29597210	+	1:29596640-29598640W
AT1G78690.1	1	Alternative 5' splice site	29597210	29597235	+	1:29596609-29598643W
AT1G78900.2	1	Alternative 5' splice site	29662040	29662048	+	1:29660205-29664895W
AT1G79380.1	1	Intron retention	29861757	29861830	+	1:29860703-29863260W
AT1G79460.1	1	Alternative 3' splice site	29890926	29890929	+	1:29890377-29894579W
AT1G79750.1	1	Alternative 5' splice site	30010046	30010045	-	1:30007326-30011388C
AT1G79970.1	1	Intron retention	30082890	30083024	+	1:30082176-30083867W
AT1G80030.2	1	Alternative 5' splice site	30105377	30105341	-	1:30104918-30109030C
AT1G80210.1	1	Intron retention	30165134	30165023	-	1:30163156-30165755C
AT1G80770.1	1	Alternative 3' splice site	30355424	30355461	+	1:30355121-30357902W
AT1G80940.4	1	Alternative 5' splice site	30411603	30411680	+	1:30410748-30412145W
AT1G80940.2	1	Intron retention	30411680	30411749	+	1:30410746-30412134W
AT1G18450.1	1	Intron retention	6350393	6350742	+	1:6348109-6351954W
AT1G22930.1	1	Alternative 5' splice site	8120616	8120620	+	1:8117297-8122127W
AT1G51110.1	1	Intron retention	18935982	18936083	+	1:18935376-18937639W
AT1G56500.1	1	Intron retention	21160493	21160572	+	1:21159750-21167355W
AT1G73480.1	1	Intron retention	27630935	27631572	+	1:27629032-27632800W
AT1G78690.1	1	Alternative 3' splice site	29597789	29597792	+	1:29596609-29598643W
AT1G78870.2	1	Intron retention	29651845	29651949	+	1:29650442-29652566W
AT1G16460.1	1	Intron retention	5620637	5620565	-	1:5619641-5622633C
AT1G58080.1	1	Alternative 5' splice site	21505403	21505398	-	1:21504337-21507448C
AT1G64720.1	1	Alternative 3' splice site	24047963	24047948	-	1:24046530-24048677C
AT1G79750.1	1	Intron retention	30010654	30010555	-	1:30007326-30011388C
AT1G08310.1	1	Intron retention	2619955	2620027	+	1:2618695-2620468W
AT1G47530.1	1	Intron retention	17452584	17452674	+	1:17451685-17454360W
AT1G59610.1	1	Alternative 5' splice site	21895218	21895222	+	1:21893196-21901044W
AT1G63690.1	1	Intron retention	23619879	23620334	+	1:23618408-23622390W
AT1G70590.1	1	Alternative 3' splice site	26619046	26619134	+	1:26618320-26620388W
AT1G05900.2	1	Exon skipping	1787786	1787910	+	1:1786890-1789670W
AT1G05900.2	1	Intron retention	1787688	1788222	+	1:1786890-1789670W
AT1G14570.1	1	Intron retention	4984746	4985428	+	1:4983566-4987347W
AT1G23190.1	1	Alternative 5' splice site	8221487	8221501	+	1:8219874-8224445W
AT1G31690.1	1	Intron retention	11346055	11346464	+	1:11343974-11347909W
AT1G32230.2	1	Alternative 3' splice site	11615402	11615405	+	1:11612118-11616175W
AT1G60220.1	1	Intron retention	22211215	22211362	+	1:22208272-22212090W
AT1G70180.2	1	Intron retention	26427421	26427496	+	1:26426420-26429361W
AT1G70660.1	1	Intron retention	26641098	26641432	+	1:26640581-26642147W
AT1G72650.1	1	Alternative 5' splice site	27353275	27353278	+	1:27349467-27353741W
AT1G77220.1	1	Intron retention	29014813	29014902	+	1:29012726-29015799W
AT1G78670.1	1	Intron retention	29592319	29592531	+	1:29591023-29593541W
AT1G03250.1	1	Alternative 3' splice site	794983	794969	-	1:793340-795358C
AT1G10090.1	1	Alternative 5' splice site	3293299	3293270	-	1:3290262-3296196C
AT1G22850.1	1	Alternative 5' splice site	8081711	8081700	-	1:8080545-8082882C
AT1G23110.1	1	Alternative 5' splice site	8198071	8197848	-	1:8196431-8198174C
AT1G26230.1	1	Intron retention	9073197	9073120	-	1:9071753-9075310C
AT1G52630.1	1	Alternative 3' splice site	19607749	19607713	-	1:19606335-19608639C
AT1G59600.1	1	Intron retention	21891180	21890769	-	1:21889722-21891969C
AT1G71260.1	1	Intron retention	26863360	26863271	-	1:26861661-26863418C
AT1G72740.1	1	Mutually exclusive exon	27381253	27381147	-	1:27380308-27382860C
AT1G79830.2	1	Alternative 3' splice site	30033590	30033584	-	1:30027881-30033770C
AT2G01270.1	2	Intron retention	139650	139916	+	2:139335-142508W
AT2G01350.2	2	Intron retention	166935	166856	-	2:165147-167249C
AT2G01450.1	2	Intron retention	201605	201488	-	2:199522-202302C
AT2G01450.1	2	Alternative 5' splice site	201684	201605	-	2:199522-202302C
AT2G01720.1	2	Intron retention	317856	317769	-	2:317069-320226C
AT2G01735.1	2	Intron retention	325001	325071	+	2:324448-326057W
AT2G03390.1	2	Alternative 3' splice site	1031264	1031249	-	2:1030406-1032620C
AT2G03390.1	2	Alternative 5' splice site	1031354	1031339	-	2:1030406-1032620C
AT2G04080.1	2	Alternative 3' splice site	1357886	1357821	-	2:1357190-1359186C
AT2G04845.1	2	Alternative 5' splice site	1702692	1702663	-	2:1702204-1704020C
AT2G11000.1	2	Mutually exclusive exon	4345841	4345761	-	2:4341130-4347860C
AT2G13790.1	2	Intron retention	5744374	5745134	+	2:5741812-5746733W
AT2G14255.1	2	Intron retention	6037422	6037584	+	2:6036958-6041067W
AT2G14255.1	2	Alternative 5' splice site	6038340	6038366	+	2:6036958-6041067W
AT2G14680.1	2	Alternative 5' splice site	6279628	6279634	+	2:6277938-6283917W
AT2G15080.1	2	Intron retention	6536562	6536654	+	2:6533684-6537000W
AT2G16940.1	2	Alternative 3' splice site	7345197	7345079	-	2:7342616-7347383C
AT2G17130.1	2	Alternative 3' splice site	7461823	7461811	-	2:7460812-7462554C
AT2G17200.1	2	Intron retention	7482614	7482441	-	2:7481963-7485213C
AT2G17790.1	2	Alternative 3' splice site	7735083	7735159	+	2:7733607-7739624W
AT2G18280.2	2	Alternative 3' splice site	7946689	7946721	+	2:7946012-7948424W
AT2G19880.2	2	Alternative 5' splice site	8582472	8582477	+	2:8581303-8585492W
AT2G21520.3	2	Alternative 3' splice site	9216208	9216220	+	2:9215685-9219198W
AT2G21960.1	2	Alternative 3' splice site	9355978	9355979	+	2:9354932-9357079W
AT2G21960.1	2	Alternative 3' splice site	9356142	9356143	+	2:9354932-9357079W
AT2G21960.1	2	Alternative 3' splice site	9356699	9356713	+	2:9354932-9357079W
AT2G22530.1	2	Alternative 3' splice site	9576083	9576067	-	2:9572793-9577452C
AT2G22720.1	2	Alternative 3' splice site	9658140	9658147	+	2:9657533-9660759W
AT2G22720.3	2	Alternative 3' splice site	9659075	9659095	+	2:9657368-9660717W
AT2G22830.1	2	Intron retention	9725209	9725140	-	2:9723719-9726282C
AT2G24420.2	2	Alternative 5' splice site	10382410	10382414	+	2:10380028-10383403W
AT2G24600.1	2	Intron retention	10453463	10452300	-	2:10452157-10454526C
AT2G25950.1	2	Intron retention	11069406	11069593	+	2:11068640-11070665W
AT2G25950.1	2	Intron retention	11069670	11069781	+	2:11068644-11070673W
AT2G25970.1	2	Alternative 5' splice site	11074353	11073061	-	2:11071693-11075668C
AT2G26140.1	2	Intron retention	11133645	11133452	-	2:11131579-11135338C
AT2G26280.1	2	Exon skipping	11191159	11191096	-	2:11187768-11191324C
AT2G26800.1	2	Alternative 5' splice site	11430719	11430715	-	2:11429041-11432725C
AT2G26800.1	2	Alternative 3' splice site	11430799	11430792	-	2:11429041-11432725C
AT2G27230.1	2	Alternative 5' splice site	11650691	11650729	+	2:11650358-11654099W
AT2G27350.2	2	Exon skipping	11702526	11701523	-	2:11699581-11704203C
AT2G27950.1	2	Intron retention	11903288	11903186	-	2:11899231-11904000C
AT2G28310.1	2	Intron retention	12085792	12085882	+	2:12085384-12088061W
AT2G28940.2	2	Intron retention	12427689	12427608	-	2:12426706-12428727C
AT2G29190.1	2	Alternative 3' splice site	12548093	12548077	-	2:12543815-12548490C
AT2G29210.1	2	Alternative 3' splice site	12559242	12559292	+	2:12558060-12562348W
AT2G29290.1	2	Intron retention	12586864	12587000	+	2:12585847-12587854W
AT2G29350.1	2	Intron retention	12601437	12601534	+	2:12601011-12602533W
AT2G29670.1	2	Intron retention	12684993	12684837	-	2:12681887-12685086C
AT2G30880.1	2	Intron retention	13144904	13144795	-	2:13142664-13145917C
AT2G31190.2	2	Intron retention	13292193	13292096	-	2:13291197-13293799C
AT2G31350.1	2	Alternative 5' splice site	13369265	13369278	+	2:13368245-13371018W
AT2G31800.1	2	Alternative 5' splice site	13521054	13521050	-	2:13520337-13523750C
AT2G32160.3	2	Alternative 3' splice site	13665418	13665433	+	2:13662219-13666261W
AT2G32440.1	2	Intron retention	13776838	13776907	+	2:13774552-13777969W
AT2G32860.1	2	Alternative 5' splice site	13941847	13941851	+	2:13940192-13943799W
AT2G32900.1	2	Alternative 5' splice site	13955909	13955913	+	2:13953731-13957720W
AT2G33470.1	2	Alternative 3' splice site	14177988	14177969	-	2:14176383-14178481C
AT2G33770.1	2	Intron retention	14281592	14281493	-	2:14277559-14282956C
AT2G33770.1	2	Exon skipping	14282321	14280079	-	2:14277559-14282956C
AT2G34560.1	2	Alternative 3' splice site	14560666	14560693	+	2:14560191-14562952W
AT2G34560.1	2	Intron retention	14562165	14562250	+	2:14560191-14562952W
AT2G35510.1	2	Intron retention	14918093	14917967	-	2:14916726-14920417C
AT2G35620.1	2	Alternative 3' splice site	14964772	14964749	-	2:14960941-14965392C
AT2G35830.2	2	Alternative 3' splice site	15052667	15052682	+	2:15052203-15053407W
AT2G36390.1	2	Alternative 3' splice site	15265726	15265810	+	2:15264224-15270082W
AT2G36390.1	2	Intron retention	15266649	15266739	+	2:15264224-15270082W
AT2G36530.1	2	Alternative 5' splice site	15322914	15322901	-	2:15320769-15324038C
AT2G36670.2	2	Alternative 3' splice site	15367323	15367302	-	2:15364823-15368169C
AT2G38130.1	2	Alternative 3' splice site	15980234	15980177	-	2:15978474-15980757C
AT2G38330.1	2	Alternative 5' splice site	16065926	16065943	+	2:16064503-16067431W
AT2G38470.1	2	Intron retention	16109174	16109244	+	2:16108359-16110763W
AT2G39090.1	2	Intron retention	16313908	16313779	-	2:16312676-16317292C
AT2G39290.1	2	Alternative 3' splice site	16407927	16407943	+	2:16407233-16409121W
AT2G39340.1	2	Intron retention	16425150	16425246	+	2:16423641-16430079W
AT2G39470.1	2	Intron retention	16476915	16477002	+	2:16476244-16477816W
AT2G39470.1	2	Alternative 3' splice site	16477002	16477016	+	2:16476244-16477816W
AT2G39730.1	2	Alternative 5' splice site	16571191	16571180	-	2:16570775-16573422C
AT2G39850.1	2	Alternative 5' splice site	16632857	16632891	+	2:16630479-16634246W
AT2G39850.1	2	Intron retention	16632891	16633002	+	2:16630479-16634246W
AT2G40190.1	2	Intron retention	16785972	16786070	+	2:16785194-16787514W
AT2G40190.1	2	Alternative 3' splice site	16786515	16786526	+	2:16785194-16787514W
AT2G40410.2	2	Intron retention	16874277	16874372	+	2:16873422-16875689W
AT2G40410.2	2	Intron retention	16874616	16874712	+	2:16873422-16875689W
AT2G40410.2	2	Alternative 5' splice site	16875009	16875018	+	2:16873422-16875689W
AT2G40490.1	2	Alternative 3' splice site	16913532	16913533	+	2:16912869-16915169W
AT2G41680.1	2	Alternative 3' splice site	17377588	17377565	-	2:17376185-17379062C
AT2G41720.1	2	Intron retention	17403905	17403808	-	2:17403648-17407135C
AT2G42160.1	2	Intron retention	17575360	17575286	-	2:17574737-17577493C
AT2G42300.4	2	Intron retention	17623705	17624462	+	2:17621191-17624840W
AT2G42590.1	2	Intron retention	17733004	17732906	-	2:17731886-17733874C
AT2G43010.1	2	Alternative 5' splice site	17887985	17887996	+	2:17886420-17889061W
AT2G43080.1	2	Alternative 3' splice site	17916112	17916308	+	2:17915599-17918751W
AT2G43080.1	2	Intron retention	17916364	17916537	+	2:17915594-17918750W
AT2G43160.1	2	Alternative 3' splice site	17948798	17948827	+	2:17948069-17953658W
AT2G43160.2	2	Alternative 3' splice site	17948816	17948827	+	2:17948069-17953658W
AT2G43210.2	2	Alternative 3' splice site	17960923	17960942	+	2:17960714-17963740W
AT2G43235.1	2	Alternative 5' splice site	17969810	17969806	-	2:17968695-17970835C
AT2G43235.1	2	Exon skipping	17969973	17969932	-	2:17968695-17970835C
AT2G43330.1	2	Alternative 3' splice site	18002476	18002794	+	2:18000895-18004163W
AT2G44160.1	2	Intron retention	18263665	18263745	+	2:18262261-18265344W
AT2G44160.1	2	Alternative 3' splice site	18264216	18264220	+	2:18262261-18265344W
AT2G44350.1	2	Alternative 5' splice site	18318756	18318760	+	2:18316300-18320740W
AT2G44420.1	2	Intron retention	18331028	18331133	+	2:18330473-18332912W
AT2G44710.3	2	Exon skipping	18433482	18434542	+	2:18432735-18437114W
AT2G44920.2	2	Alternative 5' splice site	18525962	18525965	+	2:18524390-18526718W
AT2G45150.1	2	Alternative 3' splice site	18613938	18613965	+	2:18613413-18615706W
AT2G45380.1	2	Exon skipping	18701145	18701098	-	2:18699432-18702053C
AT2G45380.1	2	Alternative 3' splice site	18701285	18701145	-	2:18699432-18702053C
AT2G45380.1	2	Alternative 3' splice site	18701377	18701145	-	2:18699432-18702053C
AT2G45380.1	2	Intron retention	18701537	18701145	-	2:18699432-18702053C
AT2G45510.1	2	Intron retention	18753966	18754042	+	2:18753042-18755172W
AT2G45690.1	2	Alternative 5' splice site	18825171	18825155	-	2:18823204-18825721C
AT2G45990.1	2	Alternative 3' splice site	18919619	18919621	+	2:18919360-18921170W
AT2G46790.1	2	Alternative 5' splice site	19233322	19233330	+	2:19232593-19235104W
AT2G46800.1	2	Exon skipping	19237969	19238032	+	2:19237516-19239403W
AT2G46830.1	2	Alternative 5' splice site	19246384	19246751	+	2:19245676-19248881W
AT2G46830.2	2	Intron retention	19246751	19246863	+	2:19245676-19248881W
AT2G47020.1	2	Alternative 3' splice site	19321874	19321870	-	2:19319705-19322396C
AT2G47210.1	2	Alternative 3' splice site	19379620	19379625	+	2:19378874-19382387W
AT2G47250.1	2	Alternative 3' splice site	19400925	19400816	-	2:19399716-19403030C
AT2G47250.1	2	Intron retention	19401240	19400816	-	2:19399716-19403030C
AT2G47320.1	2	Intron retention	19427862	19427954	+	2:19427306-19428992W
AT2G47470.1	2	Alternative 5' splice site	19482664	19482694	+	2:19481435-19484009W
AT2G47630.1	2	Alternative 5' splice site	19536278	19536282	+	2:19534597-19537010W
AT2G47650.1	2	Intron retention	19539708	19539156	-	2:19538614-19541457C
AT2G47710.1	2	Alternative 3' splice site	19555694	19555670	-	2:19554835-19556046C
AT2G48070.1	2	Alternative 5' splice site	19663657	19663669	+	2:19662844-19664498W
AT2G48120.1	2	Intron retention	19680395	19680471	+	2:19679705-19681501W
AT2G20950.1	2	Alternative 3' splice site	9004308	9004314	+	2:9003139-9005900W
AT2G25710.1	2	Intron retention	10953376	10953478	+	2:10952627-10955339W
AT2G28310.1	2	Intron retention	12086560	12086654	+	2:12085419-12088057W
AT2G43080.1	2	Alternative 3' splice site	17917826	17917831	+	2:17915594-17918750W
AT2G46440.1	2	Intron retention	19063297	19063375	+	2:19061740-19064879W
AT2G16940.1	2	Alternative 5' splice site	7344087	7344083	-	2:7342616-7347383C
AT2G31190.2	2	Alternative 3' splice site	13293575	13293572	-	2:13291192-13293799C
AT2G01620.1	2	Intron retention	278536	278600	+	2:278155-279298W
AT2G18960.1	2	Alternative 3' splice site	8225890	8225913	+	2:8221755-8227616W
AT2G21960.1	2	Intron retention	9356606	9356699	+	2:9354908-9357078W
AT2G32950.1	2	Alternative 3' splice site	13978869	13978873	+	2:13977944-13983481W
AT2G43370.1	2	Intron retention	18014607	18014707	+	2:18013412-18015525W
AT2G43400.1	2	Intron retention	18023420	18023644	+	2:18021266-18025193W
AT2G45810.1	2	Intron retention	18861541	18861635	+	2:18859483-18862886W
AT2G04842.2	2	Alternative 3' splice site	1700202	1700185	-	2:1698378-1701298C
AT2G21230.1	2	Intron retention	9096217	9096068	-	2:9093629-9096287C
AT2G34150.2	2	Intron retention	14422078	14421986	-	2:14323563-14523564C
AT2G41160.1	2	Intron retention	17157007	17156920	-	2:17156044-17158816C
AT2G42600.1	2	Intron retention	17736698	17736416	-	2:17734411-17739085C
AT2G47250.1	2	Alternative 3' splice site	19400919	19400816	-	2:19399695-19403021C
AT3G01150.1	3	Exon skipping	52645	52746	+	3:51639-54504W
AT3G01470.1	3	Intron retention	183628	183540	-	3:182487-184407C
AT3G01510.3	3	Alternative 3' splice site	201027	201011	-	3:198702-201720C
AT3G01770.2	3	Intron retention	276303	276218	-	3:275426-278777C
AT3G02280.1	3	Alternative 5' splice site	454918	454928	+	3:453607-457818W
AT3G02300.1	3	Alternative 5' splice site	462786	462954	+	3:461176-464167W
AT3G02570.1	3	Alternative 3' splice site	545048	545015	-	3:543344-545589C
AT3G02690.1	3	Intron retention	580359	580449	+	3:579618-581607W
AT3G02690.1	3	Alternative 3' splice site	580653	580655	+	3:579618-581607W
AT3G02740.1	3	Alternative 3' splice site	591258	591262	+	3:590470-593158W
AT3G02830.1	3	Intron retention	615174	615271	+	3:613797-616140W
AT3G02920.1	3	Intron retention	652469	652113	-	3:651673-654248C
AT3G02980.1	3	Alternative 3' splice site	671563	671534	-	3:670750-672460C
AT3G03380.1	3	Intron retention	805015	805115	+	3:799617-808508W
AT3G03770.1	3	Intron retention	946237	946163	-	3:945135-949098C
AT3G03890.1	3	Alternative 5' splice site	999841	999821	-	3:999428-1002490C
AT3G05160.1	3	Intron retention	1455330	1455012	-	3:1453129-1457156C
AT3G05350.1	3	Alternative 3' splice site	1529453	1529410	-	3:1526963-1533868C
AT3G05350.1	3	Alternative 3' splice site	1529812	1529805	-	3:1526963-1533868C
AT3G05840.1	3	Alternative 3' splice site	1740700	1740729	+	3:1740008-1743160W
AT3G05840.1	3	Alternative 3' splice site	1741887	1741888	+	3:1740001-1743161W
AT3G06350.1	3	Intron retention	1925985	1925847	-	3:1924348-1927719C
AT3G06510.2	3	Intron retention	2018188	2018291	+	3:2016385-2019759W
AT3G07100.1	3	Alternative 3' splice site	2246871	2246864	-	3:2245172-2250707C
AT3G07180.1	3	Intron retention	2284026	2283889	-	3:2282293-2285510C
AT3G07300.1	3	Alternative 3' splice site	2327424	2327406	-	3:2324635-2327625C
AT3G07360.1	3	Exon skipping	2355246	2355337	+	3:2354715-2356810W
AT3G08650.1	3	Alternative 3' splice site	2626977	2626903	-	3:2624463-2627451C
AT3G09410.1	3	Alternative 5' splice site	2899033	2899027	-	3:2897681-2901007C
AT3G09410.1	3	Intron retention	2899403	2899267	-	3:2897639-2901010C
AT3G09560.1	3	Intron retention	2936356	2936263	-	3:2934653-2939423C
AT3G09560.1	3	Alternative 3' splice site	2938776	2938737	-	3:2934653-2939423C
AT3G10140.1	3	Alternative 5' splice site	3135477	3135599	+	3:3134882-3137396W
AT3G10160.1	3	Intron retention	3140918	3140824	-	3:3139384-3144511C
AT3G10160.1	3	Exon skipping	3142370	3142289	-	3:3139389-3144508C
AT3G10420.1	3	Alternative 5' splice site	3241231	3241244	+	3:3239043-3242527W
AT3G10420.1	3	Intron retention	3241547	3241641	+	3:3239043-3242527W
AT3G12010.1	3	Intron retention	3823893	3824272	+	3:3820374-3825671W
AT3G12130.1	3	Exon skipping	3865647	3865587	-	3:3864154-3866569C
AT3G12150.1	3	Alternative 3' splice site	3877824	3877809	-	3:3876424-3878897C
AT3G12250.1	3	Exon skipping	3906077	3906150	+	3:3905514-3908970W
AT3G12290.1	3	Alternative 3' splice site	3920151	3920153	+	3:3919551-3921512W
AT3G12290.1	3	Intron retention	3920667	3920775	+	3:3919551-3921512W
AT3G13340.1	3	Intron retention	4332964	4333125	+	3:4331768-4335069W
AT3G13440.1	3	Exon skipping	4378334	4378414	+	3:4377207-4379517W
AT3G14150.1	3	Intron retention	4692333	4692247	-	3:4690450-4693001C
AT3G14230.2	3	Alternative 5' splice site	4738712	4738700	-	3:4737150-4739136C
AT3G14410.1	3	Intron retention	4816558	4816467	-	3:4815833-4817982C
AT3G14410.1	3	Intron retention	4817148	4817028	-	3:4815834-4817982C
AT3G14415.1	3	Alternative 3' splice site	4819303	4819304	+	3:4818481-4821002W
AT3G14415.1	3	Alternative 3' splice site	4819684	4819688	+	3:4818473-4821002W
AT3G14415.1	3	Alternative 3' splice site	4819883	4819885	+	3:4818473-4821002W
AT3G14415.1	3	Alternative 3' splice site	4820031	4820033	+	3:4818481-4821002W
AT3G14415.1	3	Alternative 3' splice site	4820032	4820033	+	3:4818473-4821002W
AT3G14420.1	3	Alternative 3' splice site	4822455	4822456	+	3:4821604-4824172W
AT3G14420.1	3	Alternative 3' splice site	4822825	4822829	+	3:4821604-4824176W
AT3G14420.1	3	Alternative 3' splice site	4823022	4823024	+	3:4821604-4824176W
AT3G14420.1	3	Alternative 3' splice site	4823176	4823178	+	3:4821604-4824172W
AT3G14420.1	3	Alternative 3' splice site	4823336	4823337	+	3:4821604-4824176W
AT3G15160.1	3	Intron retention	5107170	5107447	+	3:5104493-5108460W
AT3G15220.1	3	Alternative 3' splice site	5129155	5129104	-	3:5126599-5132267C
AT3G15395.5	3	Alternative 3' splice site	5200994	5201005	+	3:5200710-5201488W
AT3G16940.1	3	Alternative 3' splice site	5783720	5783741	+	3:5781778-5786276W
AT3G17650.1	3	Intron retention	6035540	6035668	+	3:6034198-6037200W
AT3G17650.1	3	Alternative 3' splice site	6035620	6035668	+	3:6034198-6037200W
AT3G17650.1	3	Alternative 3' splice site	6035668	6035688	+	3:6034198-6037200W
AT3G18500.4	3	Intron retention	6353336	6353502	+	3:6352487-6355442W
AT3G18500.4	3	Alternative 3' splice site	6353470	6353502	+	3:6352487-6355442W
AT3G18500.3	3	Alternative 3' splice site	6354697	6354700	+	3:6352487-6355438W
AT3G18890.1	3	Alternative 3' splice site	6512178	6512183	+	3:6511061-6515091W
AT3G19420.1	3	Alternative 3' splice site	6731769	6731771	+	3:6731433-6735609W
AT3G19420.1	3	Alternative 5' splice site	6734079	6734083	+	3:6731433-6735609W
AT3G19720.1	3	Intron retention	6851318	6851209	-	3:6850380-6855458C
AT3G19800.1	3	Alternative 3' splice site	6876670	6876687	+	3:6876138-6877642W
AT3G19980.1	3	Exon skipping	6963070	6963188	+	3:6961825-6965108W
AT3G19980.1	3	Exon skipping	6963073	6963188	+	3:6961825-6965108W
AT3G19980.1	3	Alternative 5' splice site	6964143	6964147	+	3:6961825-6965108W
AT3G21390.1	3	Alternative 5' splice site	7532872	7532906	+	3:7531467-7534488W
AT3G22890.1	3	Alternative 3' splice site	8114427	8114428	+	3:8112757-8114960W
AT3G23080.1	3	Alternative 3' splice site	8208544	8208482	-	3:8207370-8209273C
AT3G23640.2	3	Alternative 3' splice site	8502307	8502327	+	3:8501813-8509569W
AT3G26020.1	3	Alternative 3' splice site	9514038	9514080	+	3:9513652-9526332W
AT3G26100.1	3	Intron retention	9538281	9538377	+	3:9537078-9540399W
AT3G26670.2	3	Alternative 3' splice site	9800661	9800608	-	3:9797989-9801098C
AT3G26670.1	3	Alternative 3' splice site	9800684	9800661	-	3:9797989-9801098C
AT3G26950.1	3	Intron retention	9942836	9942718	-	3:9941141-9943447C
AT3G26950.1	3	Intron retention	9942838	9942718	-	3:9941143-9943453C
AT3G27260.1	3	Alternative 5' splice site	10069918	10069921	+	3:10067549-10072721W
AT3G27260.1	3	Intron retention	10070372	10070646	+	3:10067585-10072692W
AT3G27260.1	3	Alternative 5' splice site	10071365	10071369	+	3:10067549-10072721W
AT3G28050.1	3	Intron retention	10443328	10443839	+	3:10442710-10445378W
AT3G29185.1	3	Alternative 3' splice site	11156079	11156072	-	3:11154936-11157227C
AT3G29185.2	3	Intron retention	11156794	11156304	-	3:11154959-11157227C
AT3G29320.1	3	Alternative 5' splice site	11254379	11254383	+	3:11252817-11257816W
AT3G30300.2	3	Intron retention	11922788	11922690	-	3:11921170-11924315C
AT3G30300.2	3	Alternative 5' splice site	11922964	11922963	-	3:11921170-11924315C
AT3G43590.1	3	Intron retention	15510883	15511138	+	3:15509632-15512565W
AT3G44990.1	3	Intron retention	16448477	16448137	-	3:16446985-16448764C
AT3G45740.1	3	Alternative 5' splice site	16792487	16792493	+	3:16790816-16793534W
AT3G45770.1	3	Alternative 3' splice site	16807032	16807021	-	3:16805561-16807863C
AT3G45860.1	3	Intron retention	16865198	16865107	-	3:16863168-16866064C
AT3G46590.2	3	Intron retention	17154910	17154994	+	3:17152778-17156146W
AT3G46780.1	3	Alternative 3' splice site	17230271	17230274	+	3:17228701-17231189W
AT3G47490.6	3	Intron retention	17500137	17500484	+	3:17498379-17500923W
AT3G48820.1	3	Alternative 3' splice site	18102659	18102632	-	3:18099720-18102912C
AT3G48820.1	3	Alternative 3' splice site	18102680	18102659	-	3:18099724-18102919C
AT3G49010.2	3	Alternative 5' splice site	18167710	18167706	-	3:18166807-18168688C
AT3G49140.1	3	Alternative 3' splice site	18214016	18213836	-	3:18211825-18215619C
AT3G49140.1	3	Alternative 3' splice site	18214398	18214384	-	3:18211825-18215619C
AT3G49290.1	3	Intron retention	18274285	18274354	+	3:18272493-18275405W
AT3G49430.1	3	Exon skipping	18332248	18332471	+	3:18331623-18335022W
AT3G49430.1	3	Alternative 5' splice site	18333388	18333392	+	3:18331623-18335022W
AT3G49560.1	3	Alternative 3' splice site	18371208	18371219	+	3:18370561-18372064W
AT3G49560.1	3	Alternative 5' splice site	18371319	18371331	+	3:18370565-18372079W
AT3G49560.1	3	Intron retention	18371331	18371407	+	3:18370565-18372079W
AT3G50670.2	3	Intron retention	18827553	18827439	-	3:18826320-18829587C
AT3G50670.2	3	Intron retention	18828349	18827439	-	3:18826320-18829587C
AT3G50790.1	3	Alternative 3' splice site	18881202	18881180	-	3:18879944-18881971C
AT3G51310.1	3	Intron retention	19047124	19047000	-	3:19044497-19049382C
AT3G51830.1	3	Intron retention	19221430	19221569	+	3:19220171-19225276W
AT3G51830.1	3	Alternative 3' splice site	19221562	19221569	+	3:19220168-19225251W
AT3G51830.1	3	Alternative 3' splice site	19223137	19223151	+	3:19220168-19225251W
AT3G51830.1	3	Alternative 3' splice site	19224220	19224222	+	3:19220168-19225251W
AT3G51840.1	3	Intron retention	19227349	19227055	-	3:19225396-19229142C
AT3G51880.1	3	Alternative 5' splice site	19247457	19247436	-	3:19246991-19249095C
AT3G52120.1	3	Intron retention	19329630	19330107	+	3:19328713-19331941W
AT3G52120.1	3	Alternative 3' splice site	19329982	19330107	+	3:19328713-19331941W
AT3G52260.2	3	Intron retention	19386212	19386125	-	3:19383280-19386494C
AT3G52340.1	3	Exon skipping	19407205	19407274	+	3:19407022-19409322W
AT3G52750.1	3	Exon skipping	19552642	19552566	-	3:19549662-19553053C
AT3G53110.1	3	Intron retention	19687868	19687966	+	3:19687789-19690607W
AT3G53110.1	3	Intron retention	19689101	19689495	+	3:19687789-19690607W
AT3G53800.2	3	Intron retention	19931027	19931354	+	3:19930890-19932958W
AT3G53830.1	3	Alternative 3' splice site	19942852	19942853	+	3:19940676-19943820W
AT3G54380.1	3	Intron retention	20135035	20134943	-	3:20133930-20136802C
AT3G54620.1	3	Alternative 3' splice site	20218609	20218536	-	3:20217968-20220385C
AT3G54620.1	3	Intron retention	20219718	20219251	-	3:20217968-20220385C
AT3G54760.1	3	Intron retention	20271074	20270980	-	3:20269065-20272458C
AT3G54910.2	3	Intron retention	20343564	20343501	-	3:20342756-20344802C
AT3G55630.3	3	Intron retention	20637170	20637237	+	3:20636679-20639488W
AT3G56750.1	3	Alternative 5' splice site	21019709	21019669	-	3:21018134-21020439C
AT3G57050.1	3	Intron retention	21114162	21114059	-	3:21111817-21114640C
AT3G57050.1	3	Alternative 5' splice site	21114207	21114162	-	3:21111817-21114640C
AT3G57050.1	3	Alternative 3' splice site	21114330	21114319	-	3:21111817-21114640C
AT3G57300.4	3	Intron retention	21204625	21204787	+	3:21199488-21207833W
AT3G57300.4	3	Alternative 5' splice site	21206145	21206148	+	3:21199488-21207829W
AT3G57530.2	3	Intron retention	21297470	21297375	-	3:21296556-21299615C
AT3G58140.1	3	Intron retention	21531600	21531514	-	3:21529808-21532551C
AT3G58500.1	3	Intron retention	21636958	21636601	-	3:21635236-21639074C
AT3G58510.3	3	Alternative 3' splice site	21641620	21641906	+	3:21640052-21643794W
AT3G58900.1	3	Intron retention	21773965	21774055	+	3:21772852-21774816W
AT3G59040.1	3	Alternative 5' splice site	21822374	21822370	-	3:21821350-21824289C
AT3G59060.4	3	Alternative 3' splice site	21829913	21829902	-	3:21828001-21830449C
AT3G59780.1	3	Intron retention	22086750	22086870	+	3:22086475-22090455W
AT3G59780.1	3	Alternative 3' splice site	22088408	22088418	+	3:22086475-22090455W
AT3G59780.1	3	Alternative 5' splice site	22089583	22089594	+	3:22086475-22090455W
AT3G59780.1	3	Exon skipping	22089660	22089690	+	3:22086475-22090455W
AT3G60600.2	3	Intron retention	22401575	22401913	+	3:22400404-22402697W
AT3G60820.1	3	Intron retention	22472729	22472643	-	3:22471812-22473908C
AT3G60910.1	3	Intron retention	22502310	22502678	+	3:22501686-22503369W
AT3G60910.1	3	Intron retention	22502425	22502678	+	3:22501685-22503372W
AT3G61050.2	3	Alternative 3' splice site	22597478	22597480	+	3:22597285-22601130W
AT3G62080.1	3	Intron retention	22987261	22987506	+	3:22986254-22988738W
AT3G62190.1	3	Intron retention	23021689	23022227	+	3:23021035-23022752W
AT3G62190.1	3	Alternative 3' splice site	23022037	23022227	+	3:23021087-23022765W
AT3G62310.1	3	Alternative 3' splice site	23058514	23058402	-	3:23057306-23060670C
AT3G62310.1	3	Alternative 3' splice site	23058520	23058402	-	3:23057301-23060670C
AT3G62310.1	3	Intron retention	23058774	23058402	-	3:23057306-23060670C
AT3G62750.2	3	Alternative 5' splice site	23214927	23214944	+	3:23214265-23217030W
AT3G62750.2	3	Alternative 3' splice site	23215854	23215900	+	3:23214265-23217031W
AT3G62750.2	3	Alternative 3' splice site	23216663	23216724	+	3:23214265-23217030W
AT3G63140.1	3	Intron retention	23327822	23327754	-	3:23326895-23328643C
AT3G63150.1	3	Alternative 5' splice site	23330592	23330588	-	3:23328934-23332901C
AT3G04910.1	3	Intron retention	1356491	1356574	+	3:1354715-1358222W
AT3G12480.1	3	Intron retention	3959092	3959411	+	3:3957785-3960460W
AT3G13445.1	3	Intron retention	4381588	4381695	+	3:4379809-4382176W
AT3G18500.3	3	Exon skipping	6353271	6353336	+	3:6352487-6355438W
AT3G53620.1	3	Exon skipping	19882216	19882323	+	3:19880598-19883702W
AT3G59780.1	3	Alternative 5' splice site	22089580	22089583	+	3:22086420-22090442W
AT3G63420.1	3	Intron retention	23418060	23418201	+	3:23417300-23418979W
AT3G06650.1	3	Alternative 5' splice site	2081982	2081968	-	3:2079095-2083291C
AT3G06650.1	3	Intron retention	2081705	2081592	-	3:2079095-2083291C
AT3G12150.1	3	Intron retention	3877929	3877809	-	3:3876404-3878899C
AT3G54620.1	3	Alternative 3' splice site	20219251	20219208	-	3:20217965-20220389C
AT3G56040.1	3	Alternative 5' splice site	20796238	20796184	-	3:20792506-20797572C
AT3G56080.1	3	Intron retention	20811889	20811797	-	3:20810316-20813057C
AT3G52120.1	3	Intron retention	19331347	19331455	+	3:19328713-19331944W
AT3G56040.1	3	Intron retention	20794982	20794723	-	3:20792506-20797572C
AT3G01480.1	3	Alternative 3' splice site	189713	189741	+	3:188424-190804W
AT3G07400.1	3	Alternative 3' splice site	2370181	2370191	+	3:2367269-2372446W
AT3G14990.1	3	Alternative 5' splice site	5047530	5047532	+	3:5047451-5049788W
AT3G14990.1	3	Intron retention	5048711	5048878	+	3:5047451-5049788W
AT3G18270.1	3	Intron retention	6262441	6262578	+	3:6261939-6264301W
AT3G20810.1	3	Intron retention	7276670	7277078	+	3:7275671-7278376W
AT3G46780.1	3	Alternative 5' splice site	17229927	17229937	+	3:17228684-17231173W
AT3G52120.1	3	Intron retention	19328802	19330107	+	3:19328713-19331968W
AT3G52840.2	3	Intron retention	19584504	19584610	+	3:19581116-19586298W
AT3G56130.1	3	Alternative 5' splice site	20827939	20827954	+	3:20826708-20829229W
AT3G59780.1	3	Alternative 5' splice site	22088761	22088765	+	3:22086479-22090444W
AT3G60415.1	3	Intron retention	22335183	22335294	+	3:22334224-22335885W
AT3G13870.1	3	Intron retention	4567261	4567170	-	3:4565427-4571246C
AT3G24430.1	3	Alternative 3' splice site	8869997	8869952	-	3:8868607-8872197C
AT3G28940.1	3	Intron retention	10969008	10968797	-	3:10968096-10969335C
AT3G29185.1	3	Alternative 3' splice site	11156082	11156072	-	3:11154955-11157223C
AT3G47000.1	3	Intron retention	17316071	17315787	-	3:17313669-17316554C
AT3G47000.1	3	Alternative 5' splice site	17315124	17315120	-	3:17313669-17316554C
AT3G48820.1	3	Alternative 3' splice site	18102677	18102659	-	3:18099721-18102916C
AT3G60190.1	3	Intron retention	22245659	22245569	-	3:22244185-22247748C
AT3G63310.1	3	Intron retention	23388642	23388564	-	3:23387721-23389010C
AT4G00520.2	4	Alternative 5' splice site	228540	228573	+	4:227679-231699W
AT4G01050.2	4	Alternative 3' splice site	456990	456991	+	4:455784-458471W
AT4G01050.2	4	Alternative 3' splice site	457308	457310	+	4:455768-458471W
AT4G01330.1	4	Intron retention	552146	552248	+	4:550394-553080W
AT4G01390.1	4	Intron retention	571114	571011	-	4:569874-571655C
AT4G01690.1	4	Intron retention	730592	730688	+	4:729891-732408W
AT4G01880.1	4	Alternative 3' splice site	812563	812550	-	4:810705-812907C
AT4G02570.1	4	Intron retention	1128663	1128758	+	4:1128622-1133663W
AT4G02640.2	4	Alternative 3' splice site	1154958	1154976	+	4:1153977-1156300W
AT4G03560.1	4	Alternative 5' splice site	1581953	1581957	+	4:1580117-1585929W
AT4G04040.1	4	Alternative 5' splice site	1939701	1939713	+	4:1939183-1942958W
AT4G04040.1	4	Alternative 5' splice site	1939713	1939717	+	4:1939183-1942958W
AT4G04040.1	4	Alternative 3' splice site	1941009	1941011	+	4:1939183-1942958W
AT4G04040.1	4	Alternative 3' splice site	1941341	1941378	+	4:1939183-1942958W
AT4G04040.1	4	Intron retention	1942156	1942246	+	4:1939183-1942958W
AT4G04340.1	4	Exon skipping	2123073	2123117	+	4:2122797-2126785W
AT4G04350.1	4	Alternative 5' splice site	2129369	2129383	+	4:2128090-2133128W
AT4G04350.1	4	Alternative 3' splice site	2129664	2129687	+	4:2128090-2133128W
AT4G04840.1	4	Intron retention	2449669	2449748	+	4:2449623-2451570W
AT4G04955.1	4	Intron retention	2523833	2523733	-	4:2522064-2525276C
AT4G05400.1	4	Exon skipping	2742158	2742199	+	4:2741160-2742954W
AT4G08350.1	4	Alternative 5' splice site	5289346	5289350	+	4:5286261-5292162W
AT4G08920.1	4	Intron retention	5725411	5725506	+	4:5723695-5727207W
AT4G09020.1	4	Intron retention	5784317	5784414	+	4:5784076-5789000W
AT4G09020.1	4	Alternative 5' splice site	5788128	5788132	+	4:5783959-5789006W
AT4G09760.3	4	Intron retention	6149586	6149501	-	4:6148776-6151390C
AT4G09760.3	4	Intron retention	6149691	6149501	-	4:6148776-6151390C
AT4G09760.3	4	Intron retention	6149735	6149501	-	4:6148776-6151390C
AT4G09760.3	4	Intron retention	6149740	6149501	-	4:6148777-6151386C
AT4G10060.1	4	Intron retention	6292600	6292736	+	4:6288854-6295380W
AT4G10970.1	4	Alternative 5' splice site	6721492	6721488	-	4:6719536-6722161C
AT4G12780.1	4	Intron retention	7513910	7513992	+	4:7512034-7516988W
AT4G12790.1	4	Alternative 3' splice site	7519081	7518955	-	4:7517145-7519464C
AT4G13150.1	4	Alternative 3' splice site	7650717	7650704	-	4:7650112-7652256C
AT4G13150.1	4	Intron retention	7650791	7650717	-	4:7650169-7652255C
AT4G15475.1	4	Intron retention	8847157	8847450	+	4:8845866-8848845W
AT4G15510.1	4	Alternative 3' splice site	8861036	8861050	+	4:8860660-8862629W
AT4G15510.1	4	Alternative 3' splice site	8861324	8861334	+	4:8860660-8862629W
AT4G15540.1	4	Intron retention	8873933	8874447	+	4:8873362-8875379W
AT4G15540.1	4	Alternative 3' splice site	8874673	8874701	+	4:8873362-8875379W
AT4G15880.1	4	Intron retention	9014253	9014550	+	4:9012645-9016120W
AT4G16370.1	4	Intron retention	9248734	9248652	-	4:9247357-9250085C
AT4G16890.1	4	Intron retention	9503364	9503266	-	4:9500414-9505805C
AT4G17570.1	4	Alternative 5' splice site	9785996	9785984	-	4:9783867-9787527C
AT4G18370.1	4	Exon skipping	10149820	10149882	+	4:10149132-10151195W
AT4G19110.1	4	Intron retention	10455913	10455810	-	4:10454500-10459324C
AT4G19420.1	4	Alternative 3' splice site	10588992	10588972	-	4:10587215-10590587C
AT4G19670.2	4	Alternative 3' splice site	10701424	10701365	-	4:10699207-10702016C
AT4G20010.1	4	Intron retention	10843027	10843220	+	4:10841988-10844077W
AT4G21160.1	4	Alternative 5' splice site	11285130	11285133	+	4:11284186-11286760W
AT4G21160.1	4	Alternative 3' splice site	11286065	11286068	+	4:11284162-11286748W
AT4G21190.1	4	Alternative 5' splice site	11293671	11293667	-	4:11292193-11294013C
AT4G21470.1	4	Alternative 3' splice site	11432094	11432108	+	4:11431146-11433311W
AT4G21470.1	4	Intron retention	11432825	11432900	+	4:11431153-11433315W
AT4G23460.1	4	Intron retention	12246223	12246148	-	4:12243715-12249526C
AT4G23850.1	4	Alternative 5' splice site	12404362	12404358	-	4:12403465-12408382C
AT4G23850.1	4	Intron retention	12405319	12405212	-	4:12403469-12408382C
AT4G24230.1	4	Alternative 5' splice site	12567251	12567238	-	4:12566631-12568818C
AT4G24450.1	4	Intron retention	12637376	12637482	+	4:12635416-12642789W
AT4G24450.1	4	Alternative 3' splice site	12640492	12640495	+	4:12635416-12642789W
AT4G24460.1	4	Alternative 3' splice site	12644151	12644165	+	4:12642888-12645439W
AT4G24740.1	4	Exon skipping	12756193	12755932	-	4:12754530-12757729C
AT4G25170.1	4	Intron retention	12910840	12910930	+	4:12909622-12911552W
AT4G25290.1	4	Alternative 3' splice site	12943899	12943871	-	4:12941262-12945050C
AT4G25500.1	4	Alternative 5' splice site	13025273	13025856	+	4:13024578-13027413W
AT4G25500.1	4	Exon skipping	13025600	13025856	+	4:13024578-13027413W
AT4G25650.2	4	Intron retention	13082160	13082090	-	4:13080913-13083198C
AT4G25970.1	4	Alternative 5' splice site	13185021	13185025	+	4:13184116-13189376W
AT4G25970.1	4	Intron retention	13186115	13186215	+	4:13184116-13189376W
AT4G26370.2	4	Intron retention	13335079	13334941	-	4:13333731-13336174C
AT4G26520.1	4	Intron retention	13389037	13389170	+	4:13388454-13390375W
AT4G26640.2	4	Alternative 5' splice site	13439318	13439181	-	4:13437074-13440798C
AT4G27040.1	4	Alternative 3' splice site	13574673	13574622	-	4:13572906-13575532C
AT4G27080.1	4	Alternative 5' splice site	13593172	13593176	+	4:13589100-13593584W
AT4G27120.2	4	Intron retention	13603520	13603330	-	4:13602022-13604381C
AT4G27870.1	4	Exon skipping	13879605	13879664	+	4:13878924-13882872W
AT4G28025.2	4	Alternative 5' splice site	13937285	13937258	-	4:13935641-13937382C
AT4G28510.1	4	Alternative 5' splice site	14086202	14086194	-	4:14084644-14086805C
AT4G28760.1	4	Exon skipping	14208170	14208243	+	4:14207477-14211989W
AT4G29220.1	4	Alternative 3' splice site	14404514	14404503	-	4:14403425-14406501C
AT4G29890.1	4	Intron retention	14610144	14610256	+	4:14608835-14611030W
AT4G30100.1	4	Exon skipping	14715555	14715612	+	4:14713432-14720056W
AT4G30310.4	4	Intron retention	14832273	14832380	+	4:14831863-14835245W
AT4G30310.2	4	Alternative 3' splice site	14832352	14832380	+	4:14831863-14835245W
AT4G30310.2	4	Alternative 5' splice site	14832737	14832741	+	4:14831863-14835245W
AT4G30690.1	4	Intron retention	14961558	14961673	+	4:14960713-14962462W
AT4G30690.1	4	Intron retention	14961706	14961811	+	4:14960713-14962462W
AT4G30720.1	4	Intron retention	14974077	14973963	-	4:14971873-14975490C
AT4G30720.1	4	Alternative 3' splice site	14974367	14974357	-	4:14971873-14975490C
AT4G30920.1	4	Intron retention	15047076	15047002	-	4:15046459-15049355C
AT4G30950.1	4	Alternative 5' splice site	15059457	15059445	-	4:15057113-15059763C
AT4G31170.1	4	Alternative 3' splice site	15154935	15154891	-	4:15153217-15155667C
AT4G31720.1	4	Alternative 5' splice site	15355683	15355612	-	4:15353815-15356346C
AT4G31720.1	4	Alternative 3' splice site	15355740	15355723	-	4:15353815-15356346C
AT4G31780.1	4	Alternative 3' splice site	15375183	15375196	+	4:15374098-15377092W
AT4G31780.2	4	Alternative 3' splice site	15375196	15375221	+	4:15374052-15377098W
AT4G32060.1	4	Alternative 5' splice site	15502301	15502446	+	4:15501078-15503617W
AT4G32060.1	4	Exon skipping	15502412	15502446	+	4:15501078-15503617W
AT4G32180.1	4	Intron retention	15539677	15539559	-	4:15537583-15543828C
AT4G32272.1	4	Alternative 3' splice site	15578657	15578653	-	4:15576882-15579847C
AT4G33000.2	4	Alternative 3' splice site	15926141	15926157	+	4:15924756-15926627W
AT4G33010.1	4	Alternative 5' splice site	15927815	15927812	-	4:15926691-15931332C
AT4G33010.1	4	Alternative 5' splice site	15928098	15928095	-	4:15926691-15931332C
AT4G33010.1	4	Alternative 5' splice site	15928932	15928928	-	4:15926691-15931332C
AT4G33010.1	4	Alternative 5' splice site	15929405	15929401	-	4:15926691-15931332C
AT4G33060.1	4	Exon skipping	15949818	15949904	+	4:15948488-15952168W
AT4G33180.1	4	Intron retention	16000608	16001121	+	4:16000220-16002242W
AT4G33470.1	4	Alternative 5' splice site	16103897	16103877	-	4:16102602-16105481C
AT4G33490.2	4	Intron retention	16109656	16109567	-	4:16108661-16112522C
AT4G33500.1	4	Alternative 3' splice site	16114363	16114289	-	4:16112747-16116277C
AT4G33500.1	4	Intron retention	16114469	16114289	-	4:16112719-16116290C
AT4G33625.1	4	Exon skipping	16153833	16153716	-	4:16152921-16154722C
AT4G33625.1	4	Intron retention	16154028	16153345	-	4:16152921-16154722C
AT4G34020.1	4	Alternative 3' splice site	16300011	16299998	-	4:16298265-16300929C
AT4G34265.1	4	Alternative 5' splice site	16402735	16402780	+	4:16402280-16403794W
AT4G34265.2	4	Exon skipping	16402958	16403022	+	4:16402280-16403794W
AT4G34390.1	4	Intron retention	16443662	16443780	+	4:16441145-16444997W
AT4G35000.1	4	Intron retention	16666939	16666392	-	4:16664834-16667713C
AT4G35310.1	4	Alternative 3' splice site	16802346	16802365	+	4:16801781-16804972W
AT4G35310.1	4	Alternative 3' splice site	16802347	16802365	+	4:16801906-16804942W
AT4G36190.1	4	Intron retention	17125245	17125459	+	4:17123965-17127074W
AT4G36190.1	4	Intron retention	17125390	17125459	+	4:17123965-17127074W
AT4G36190.1	4	Alternative 3' splice site	17125459	17125478	+	4:17123975-17127056W
AT4G36400.2	4	Alternative 3' splice site	17198612	17198629	+	4:17197249-17200921W
AT4G36690.2	4	Intron retention	17294704	17294603	-	4:17294015-17297721C
AT4G36690.1	4	Alternative 3' splice site	17295412	17295306	-	4:17294015-17297721C
AT4G36800.1	4	Intron retention	17341668	17341570	-	4:17341009-17342711C
AT4G36850.1	4	Exon skipping	17353906	17353886	-	4:17353314-17355891C
AT4G36980.1	4	Intron retention	17434320	17434142	-	4:17433644-17437065C
AT4G36980.1	4	Intron retention	17435104	17434890	-	4:17433644-17437065C
AT4G36980.1	4	Alternative 5' splice site	17436425	17436421	-	4:17433644-17437065C
AT4G37550.1	4	Intron retention	17644876	17644985	+	4:17643660-17645827W
AT4G38220.1	4	Alternative 3' splice site	17926518	17926555	+	4:17925193-17927074W
AT4G38510.2	4	Exon skipping	18014975	18014903	-	4:18010847-18015113C
AT4G39140.3	4	Alternative 3' splice site	18231378	18231301	-	4:18229183-18232049C
AT4G39680.2	4	Exon skipping	18417184	18417126	-	4:18414394-18417525C
AT4G04040.1	4	Intron retention	1940931	1941011	+	4:1939183-1942957W
AT4G23300.1	4	Intron retention	12183601	12183684	+	4:12181928-12184701W
AT4G30690.1	4	Alternative 5' splice site	14961283	14961287	+	4:14960713-14962466W
AT4G32330.1	4	Alternative 5' splice site	15610001	15610005	+	4:15608912-15612272W
AT4G10970.1	4	Intron retention	6721247	6720156	-	4:6719536-6722161C
AT4G17840.1	4	Intron retention	9919716	9919602	-	4:9918073-9920274C
AT4G17840.1	4	Intron retention	9919127	9919035	-	4:9918073-9920274C
AT4G31720.1	4	Alternative 5' splice site	15355451	15355447	-	4:15353807-15356341C
AT4G39910.1	4	Intron retention	18512706	18512609	-	4:18511591-18514339C
AT4G00520.2	4	Intron retention	229298	229449	+	4:227681-231704W
AT4G02120.1	4	Intron retention	942672	942738	+	4:940803-944280W
AT4G15545.1	4	Intron retention	8876867	8876950	+	4:8875787-8877760W
AT4G23180.1	4	Intron retention	12139263	12139347	+	4:12138178-12140924W
AT4G23940.1	4	Alternative 3' splice site	12440374	12440419	+	4:12437009-12441967W
AT4G27440.1	4	Intron retention	13726421	13726500	+	4:13725591-13727353W
AT4G29890.1	4	Alternative 3' splice site	14609743	14609749	+	4:14608839-14611008W
AT4G29890.1	4	Intron retention	14609670	14609749	+	4:14608839-14611008W
AT4G32330.1	4	Alternative 3' splice site	15610857	15610860	+	4:15608953-15612285W
AT4G11900.1	4	Intron retention	7151407	7150780	-	4:7150002-7153618C
AT4G17190.1	4	Exon skipping	9650669	9650645	-	4:9648552-9650911C
AT4G19110.1	4	Intron retention	10456121	10456021	-	4:10454529-10459325C
AT4G27040.1	4	Alternative 3' splice site	13575095	13575081	-	4:13572904-13575538C
AT4G33010.1	4	Alternative 5' splice site	15929218	15929208	-	4:15926703-15931332C
AT4G36050.3	4	Alternative 3' splice site	17054167	17054151	-	4:17051948-17055076C
AT4G36050.3	4	Alternative 3' splice site	17054156	17054151	-	4:17051948-17055076C
AT4G39910.1	4	Intron retention	18513006	18512903	-	4:18511611-18514336C
AT5G01960.1	5	Intron retention	371715	371872	+	5:370513-372931W
AT5G02840.1	5	Intron retention	650920	651162	+	5:648710-651941W
AT5G02840.1	5	Alternative 3' splice site	651162	651184	+	5:648710-651941W
AT5G03540.1	5	Alternative 5' splice site	890309	890313	+	5:889548-894132W
AT5G04430.1	5	Intron retention	1252065	1251501	-	5:1250281-1253870C
AT5G04430.1	5	Intron retention	1252684	1251501	-	5:1250276-1253844C
AT5G04510.1	5	Alternative 3' splice site	1288311	1288355	+	5:1286941-1289891W
AT5G04710.1	5	Intron retention	1359661	1359477	-	5:1357008-1360243C
AT5G05010.1	5	Alternative 3' splice site	1477081	1477083	+	5:1476600-1480102W
AT5G05010.1	5	Alternative 5' splice site	1478261	1478265	+	5:1476600-1480102W
AT5G05010.1	5	Intron retention	1479293	1479409	+	5:1476600-1480102W
AT5G05550.1	5	Exon skipping	1639551	1639454	-	5:1639030-1640776C
AT5G05670.1	5	Alternative 5' splice site	1696458	1696419	-	5:1695709-1698128C
AT5G06600.1	5	Alternative 3' splice site	2027505	2027502	-	5:2019136-2027938C
AT5G06960.1	5	Alternative 3' splice site	2155661	2155677	+	5:2154780-2157617W
AT5G07270.1	5	Alternative 3' splice site	2282388	2282423	+	5:2280609-2283593W
AT5G07300.1	5	Intron retention	2301300	2301383	+	5:2299868-2303260W
AT5G07440.1	5	Intron retention	2357159	2357253	+	5:2355964-2358178W
AT5G07630.2	5	Alternative 5' splice site	2413182	2413193	+	5:2411350-2414754W
AT5G07630.2	5	Intron retention	2413193	2413338	+	5:2411350-2414754W
AT5G09880.1	5	Exon skipping	3083814	3083739	-	5:3081427-3085269C
AT5G10060.1	5	Intron retention	3147237	3147149	-	5:3145794-3148391C
AT5G10630.2	5	Exon skipping	3361154	3361363	+	5:3360080-3364620W
AT5G11200.1	5	Alternative 3' splice site	3568142	3568278	+	5:3567181-3570957W
AT5G11200.1	5	Alternative 5' splice site	3570004	3570008	+	5:3567181-3570958W
AT5G11330.1	5	Intron retention	3618206	3618119	-	5:3617215-3618890C
AT5G11450.2	5	Alternative 5' splice site	3655722	3655726	+	5:3654419-3656534W
AT5G12840.1	5	Alternative 3' splice site	4052331	4052328	-	5:4050860-4053593C
AT5G13020.1	5	Alternative 5' splice site	4131520	4131513	-	5:4129249-4132825C
AT5G13650.2	5	Alternative 3' splice site	4401069	4401071	+	5:4397777-4402639W
AT5G13660.3	5	Intron retention	4406365	4406615	+	5:4404715-4407162W
AT5G14210.1	5	Intron retention	4579449	4579355	-	5:4578363-4581870C
AT5G14260.3	5	Mutually exclusive exon	4603953	4604042	+	5:4601036-4604447W
AT5G14260.3	5	Alternative 5' splice site	4604028	4604127	+	5:4600991-4604447W
AT5G14260.3	5	Alternative 5' splice site	4604042	4604127	+	5:4601036-4604447W
AT5G14430.1	5	Alternative 3' splice site	4654198	4654227	+	5:4652980-4655942W
AT5G14460.1	5	Intron retention	4661242	4661163	-	5:4660056-4662594C
AT5G14460.1	5	Alternative 5' splice site	4661253	4661242	-	5:4660056-4662601C
AT5G14460.1	5	Alternative 5' splice site	4661406	4661402	-	5:4660056-4662601C
AT5G14720.1	5	Intron retention	4749069	4749004	-	5:4747931-4753598C
AT5G14850.1	5	Alternative 5' splice site	4802305	4802304	-	5:4801897-4804973C
AT5G14850.1	5	Alternative 3' splice site	4803022	4803008	-	5:4801897-4804973C
AT5G15390.1	5	Alternative 5' splice site	4996013	4996026	+	5:4995179-4997401W
AT5G15610.1	5	Intron retention	5081587	5081675	+	5:5079513-5082150W
AT5G16150.2	5	Alternative 3' splice site	5272895	5272899	+	5:5272583-5275811W
AT5G16150.2	5	Alternative 3' splice site	5274445	5274448	+	5:5272566-5275814W
AT5G16150.2	5	Alternative 3' splice site	5275114	5275120	+	5:5272583-5275811W
AT5G16150.2	5	Alternative 3' splice site	5275119	5275120	+	5:5272566-5275814W
AT5G16715.1	5	Alternative 5' splice site	5492494	5492498	+	5:5485266-5493510W
AT5G16800.1	5	Intron retention	5524836	5524735	-	5:5524345-5526506C
AT5G16810.1	5	Alternative 3' splice site	5529116	5529105	-	5:5526754-5529921C
AT5G16880.1	5	Alternative 3' splice site	5549614	5549638	+	5:5548930-5551450W
AT5G17670.1	5	Intron retention	5821198	5821424	+	5:5821060-5822720W
AT5G17670.1	5	Alternative 3' splice site	5821424	5821443	+	5:5821060-5822720W
AT5G17670.1	5	Alternative 5' splice site	5821952	5821965	+	5:5821060-5822720W
AT5G17670.1	5	Alternative 5' splice site	5821965	5821969	+	5:5821060-5822720W
AT5G18640.3	5	Alternative 5' splice site	6213067	6213160	+	5:6212796-6215790W
AT5G18680.1	5	Intron retention	6229467	6229242	-	5:6228173-6230537C
AT5G19220.1	5	Alternative 3' splice site	6465501	6465490	-	5:6463846-6466833C
AT5G19350.1	5	Alternative 3' splice site	6520190	6520202	+	5:6518920-6521465W
AT5G19460.1	5	Intron retention	6564339	6564494	+	5:6563099-6565632W
AT5G19855.2	5	Intron retention	6712795	6712455	-	5:6711938-6713547C
AT5G19940.1	5	Intron retention	6740132	6740206	+	5:6739653-6740865W
AT5G20070.1	5	Exon skipping	6781693	6781735	+	5:6779875-6782481W
AT5G20165.1	5	Exon skipping	6806023	6805963	-	5:6805601-6807271C
AT5G22830.1	5	Alternative 5' splice site	7629036	7629053	+	5:7627621-7630967W
AT5G23020.1	5	Exon skipping	7721288	7721362	+	5:7718122-7721784W
AT5G23080.1	5	Alternative 3' splice site	7746258	7746255	-	5:7743006-7748940C
AT5G24690.1	5	Intron retention	8456495	8456379	-	5:8455457-8458699C
AT5G24690.1	5	Alternative 3' splice site	8457201	8457190	-	5:8455457-8458693C
AT5G24810.1	5	Intron retention	8521646	8521551	-	5:8516695-8522744C
AT5G25560.6	5	Intron retention	8898983	8899094	+	5:8897897-8901705W
AT5G26110.2	5	Exon skipping	9119370	9119290	-	5:9118011-9119803C
AT5G26820.1	5	Intron retention	9436425	9436516	+	5:9433608-9437103W
AT5G27380.1	5	Intron retention	9669835	9669752	-	5:9667985-9670855C
AT5G28770.2	5	Alternative 3' splice site	10797641	10797620	-	5:10796459-10798223C
AT5G33320.1	5	Alternative 3' splice site	12590397	12590399	+	5:12588838-12591750W
AT5G35180.5	5	Alternative 3' splice site	13427820	13427832	+	5:13424418-13433017W
AT5G35630.1	5	Alternative 3' splice site	13832259	13832263	+	5:13830656-13833410W
AT5G35630.1	5	Alternative 3' splice site	13832470	13832473	+	5:13830656-13833410W
AT5G35790.1	5	Intron retention	13957708	13957629	-	5:13956750-13959732C
AT5G36940.1	5	Alternative 5' splice site	14592054	14592058	+	5:14590226-14594327W
AT5G36940.1	5	Alternative 3' splice site	14592396	14592413	+	5:14590304-14594337W
AT5G37720.1	5	Intron retention	14983793	14982982	-	5:14981708-14984596C
AT5G38380.1	5	Alternative 5' splice site	15347227	15347228	+	5:15345453-15348425W
AT5G38510.1	5	Alternative 5' splice site	15419100	15419080	-	5:15417644-15420547C
AT5G39830.1	5	Alternative 5' splice site	15943411	15943422	+	5:15942807-15945827W
AT5G39830.1	5	Intron retention	15944318	15944412	+	5:15942807-15945827W
AT5G39830.1	5	Alternative 3' splice site	15944554	15944556	+	5:15942807-15945827W
AT5G41080.1	5	Intron retention	16442195	16442418	+	5:16441795-16443978W
AT5G41080.1	5	Alternative 3' splice site	16442312	16442418	+	5:16441795-16443978W
AT5G41210.1	5	Intron retention	16493281	16493212	-	5:16492363-16493899C
AT5G41480.1	5	Alternative 3' splice site	16596502	16596511	+	5:16595933-16598591W
AT5G41480.1	5	Intron retention	16597271	16597366	+	5:16595933-16598591W
AT5G42660.1	5	Alternative 5' splice site	17104559	17104548	-	5:17102947-17105868C
AT5G43600.1	5	Intron retention	17513181	17513280	+	5:17512613-17515495W
AT5G43830.1	5	Intron retention	17624037	17623396	-	5:17622337-17624315C
AT5G44150.1	5	Intron retention	17764543	17764459	-	5:17763723-17765370C
AT5G44520.2	5	Intron retention	17934938	17934865	-	5:17934391-17936527C
AT5G44530.1	5	Intron retention	17939584	17939673	+	5:17937712-17941288W
AT5G45170.1	5	Alternative 3' splice site	18272611	18272600	-	5:18270368-18273187C
AT5G45410.1	5	Alternative 3' splice site	18403303	18403289	-	5:18401910-18403791C
AT5G45610.1	5	Alternative 5' splice site	18497295	18497291	-	5:18496242-18499731C
AT5G45610.1	5	Intron retention	18497746	18497623	-	5:18496242-18499731C
AT5G46250.1	5	Alternative 5' splice site	18757158	18757162	+	5:18755307-18758272W
AT5G47080.1	5	Alternative 3' splice site	19125625	19125610	-	5:19124661-19126575C
AT5G47690.3	5	Alternative 5' splice site	19322627	19322631	+	5:19317723-19327291W
AT5G47720.2	5	Alternative 5' splice site	19334005	19334027	+	5:19331620-19334251W
AT5G48150.1	5	Exon skipping	19524388	19524309	-	5:19522260-19524618C
AT5G48220.1	5	Exon skipping	19550132	19550226	+	5:19549802-19552235W
AT5G48300.1	5	Alternative 3' splice site	19572040	19572042	+	5:19570276-19572798W
AT5G48545.1	5	Intron retention	19676799	19676958	+	5:19676075-19678105W
AT5G48620.6	5	Intron retention	19719858	19719960	+	5:19717236-19721402W
AT5G48790.1	5	Intron retention	19781263	19781179	-	5:19779910-19782050C
AT5G49730.1	5	Intron retention	20202593	20202512	-	5:20201107-20204489C
AT5G49940.1	5	Alternative 5' splice site	20316944	20316955	+	5:20315440-20317370W
AT5G50950.2	5	Intron retention	20731271	20731539	+	5:20729668-20733882W
AT5G50970.1	5	Intron retention	20736968	20737055	+	5:20736334-20739298W
AT5G51150.1	5	Intron retention	20789687	20789827	+	5:20788961-20791859W
AT5G51290.1	5	Intron retention	20846166	20846076	-	5:20844001-20848351C
AT5G52100.1	5	Alternative 3' splice site	21170766	21170769	+	5:21170178-21172317W
AT5G52100.1	5	Alternative 5' splice site	21171016	21171027	+	5:21170178-21172309W
AT5G52530.2	5	Alternative 5' splice site	21317514	21318009	+	5:21317140-21321183W
AT5G52580.1	5	Alternative 3' splice site	21338670	21338688	+	5:21338009-21342950W
AT5G53170.1	5	Alternative 5' splice site	21563721	21563711	-	5:21562741-21568012C
AT5G53180.1	5	Exon skipping	21570894	21570834	-	5:21568220-21571876C
AT5G53350.1	5	Intron retention	21645243	21645345	+	5:21643859-21647698W
AT5G53450.1	5	Alternative 3' splice site	21689190	21689269	+	5:21688772-21692428W
AT5G53450.1	5	Intron retention	21689631	21689711	+	5:21688772-21692428W
AT5G53550.1	5	Alternative 5' splice site	21755474	21755558	+	5:21755439-21758927W
AT5G54130.2	5	Alternative 5' splice site	21964063	21964098	+	5:21962673-21965546W
AT5G54250.1	5	Intron retention	22026854	22026751	-	5:22025589-22030029C
AT5G54900.1	5	Exon skipping	22296566	22296650	+	5:22295383-22298327W
AT5G54900.1	5	Exon skipping	22296569	22296650	+	5:22295383-22298326W
AT5G57350.1	5	Alternative 3' splice site	23236394	23236388	-	5:23230931-23236577C
AT5G57850.1	5	Intron retention	23436915	23436678	-	5:23435363-23437324C
AT5G58200.1	5	Alternative 3' splice site	23549879	23549882	+	5:23549603-23552052W
AT5G58350.1	5	Intron retention	23585904	23585982	+	5:23585306-23587800W
AT5G58350.1	5	Intron retention	23586440	23586520	+	5:23585353-23587798W
AT5G58510.1	5	Alternative 5' splice site	23650421	23650408	-	5:23648201-23654549C
AT5G58510.1	5	Intron retention	23651094	23650947	-	5:23648201-23654549C
AT5G58510.1	5	Alternative 5' splice site	23651735	23651730	-	5:23648201-23654549C
AT5G58720.1	5	Intron retention	23722120	23721995	-	5:23719748-23723131C
AT5G58800.1	5	Alternative 3' splice site	23746943	23746937	-	5:23745819-23747274C
AT5G58870.1	5	Alternative 5' splice site	23771654	23771650	-	5:23769814-23773776C
AT5G59830.1	5	Alternative 3' splice site	24105305	24105358	+	5:24098238-24121862W
AT5G60600.1	5	Alternative 3' splice site	24359422	24359425	+	5:24358966-24363455W
AT5G60600.1	5	Alternative 3' splice site	24360768	24360769	+	5:24358966-24363455W
AT5G60600.1	5	Alternative 5' splice site	24361331	24361343	+	5:24358966-24363455W
AT5G60980.1	5	Alternative 3' splice site	24545429	24545432	+	5:24543397-24546262W
AT5G61960.1	5	Alternative 5' splice site	24881991	24881987	-	5:24878522-24884593C
AT5G62570.1	5	Intron retention	25116053	25116218	+	5:25114103-25117296W
AT5G63080.1	5	Alternative 5' splice site	25301581	25301575	-	5:25299990-25302458C
AT5G63080.1	5	Alternative 5' splice site	25301853	25301840	-	5:25299990-25302458C
AT5G63460.1	5	Intron retention	25414574	25414326	-	5:25413373-25415509C
AT5G63800.1	5	Intron retention	25533218	25533305	+	5:25530086-25535846W
AT5G63800.1	5	Alternative 5' splice site	25533753	25533758	+	5:25530086-25535846W
AT5G63800.1	5	Intron retention	25534545	25534731	+	5:25530086-25535846W
AT5G63870.1	5	Alternative 3' splice site	25562924	25562913	-	5:25561168-25563297C
AT5G64170.1	5	Exon skipping	25676040	25675911	-	5:25672522-25676738C
AT5G64940.1	5	Alternative 3' splice site	25953427	25953482	+	5:25948962-25953793W
AT5G65010.1	5	Intron retention	25970817	25970901	+	5:25969191-25972557W
AT5G65050.3	5	Intron retention	25985002	25985089	+	5:25982259-25986354W
AT5G65060.1	5	Exon skipping	25989671	25989728	+	5:25987455-25991316W
AT5G65060.1	5	Intron retention	25990003	25990084	+	5:25987455-25991316W
AT5G65060.1	5	Alternative 3' splice site	25990084	25990122	+	5:25987455-25991316W
AT5G66055.1	5	Intron retention	26418195	26418098	-	5:26417219-26419249C
AT5G66290.1	5	Intron retention	26479226	26479133	-	5:26477639-26479543C
AT5G66810.1	5	Alternative 3' splice site	26673993	26674038	+	5:26672980-26676601W
AT5G01920.2	5	Intron retention	359957	360042	+	5:359123-362896W
AT5G57930.2	5	Alternative 5' splice site	23455421	23455437	+	5:23454604-23456491W
AT5G61960.1	5	Alternative 5' splice site	24879749	24879748	-	5:24878522-24884593C
AT5G64170.1	5	Intron retention	25673737	25673576	-	5:25672482-25676740C
AT5G07100.1	5	Intron retention	2204733	2204813	+	5:2204248-2205839W
AT5G08500.1	5	Intron retention	2748479	2748661	+	5:2748192-2751796W
AT5G12170.2	5	Alternative 5' splice site	3934161	3934175	+	5:3931575-3935087W
AT5G18830.1	5	Alternative 5' splice site	6277610	6277613	+	5:6276067-6280605W
AT5G24450.1	5	Alternative 3' splice site	8349495	8349506	+	5:8348276-8353266W
AT5G43100.1	5	Alternative 3' splice site	17300272	17300288	+	5:17299117-17302929W
AT5G43940.1	5	Alternative 5' splice site	17685663	17685674	+	5:17684200-17686548W
AT5G51460.1	5	Alternative 3' splice site	20902657	20902660	+	5:20900947-20904555W
AT5G09880.1	5	Intron retention	3083929	3083329	-	5:3081459-3085258C
AT5G11800.1	5	Intron retention	3804278	3804195	-	5:3803364-3808205C
AT5G43710.1	5	Intron retention	17552775	17552539	-	5:17552172-17556659C
AT5G48250.1	5	Intron retention	19562337	19562234	-	5:19561349-19563719C
AT5G51430.1	5	Intron retention	20889548	20889410	-	5:20886884-20890902C
AT5G60450.1	5	Intron retention	24310809	24310685	-	5:24308337-24312539C
AT5G67610.1	5	Intron retention	26962863	26962793	-	5:26960964-26963638C

## Sheet: Table S7
Table S7. SSR identification of PacBio and ONT data
	PacBio	ONT Dc	ONT Pc
Total number of sequences examined	58885	32854	35305
Total size of examined sequences (bp)	122942629	53964961	53588806
Total number of identified SSRs	29394	9234	13415
Number of SSR containing sequences	20243	7543	10350

## Sheet: Table S8
Table S8. Common lncRNAs between PacBio and ONT Pc data
ONT lncRNAs	Pacbio lncRNAs	Sequences
ONT.10673.1	PB.10164.1	aggattcacaattccaacactcccctaagaatccttagattaaatccccaattcgattttagggaattcaatctCATTGCTTCTTCTTCTCTGGTGATTCGCCTCTTCTCTTGTGCGAATCCCTTTCACGATCTTTGGCACAGCTCACTGGTGAATTGGTGTTAAGTCTCGGTCTCTTGTCTTCCTCTTGGTGATTTTCTTCTTATCACACAAAGACATGGAGCTCTTGGGATTTCTCTTTCCCTCAAGCAGTCTCCATGTCTTCTCCGCATCTTCTCGGTGAGCCTCCCTCACGTCTCTTCCGGTTGTCGCTGCAACCTTCTTCAGCTTCCTCTCTCTCAGGTACAATCTCAAGAAGAACAAAGATCAAACACAAAGAACAAGAAGGAGAAAGCTTCT…
ONT.12718.1	PB.11034.10	acccgctttattcattgattcattcaatttttgttcatcgttttctctagatctctcttctatatAGTCCTCTCGGAGGTTTTCCGATGAAGATCGTCACTGATCTCCTTCCGATCTACAGATCGGCGTCTTATACGAAGAGATCCAGAGGCTCCGGTTGATTCCTCGTCAGAAGACGGATCGTCGCGGTTGAGCTCCGAAGATCGGTTGAAGATCTGATCTGATCTTAGATCATGAACCGGCCTCGAGGTTCGTCAGATCTGCGTTACTGAGCTTTTGATGAGGTGATGAATGATGAATCCGTCAATTCTCTATGGAGCTAGAGAGATGAGAGGGTGAAGAAGAGAGAAGAAGCTGATATGTGATATTGATGTGAGTTAAGTTGATTGATGGATGTAT…
ONT.12718.3	PB.11034.12	atacccgctttattcattgattcattcaatttttgttcatcgttttctctagatctctcttctatatagTCCTCTCGGAGGTTTTCCGATGAAGATCGTCACTGATCTCCTTCCGATCTACAGATCGGCGTCTTATACGAAGAGATCCAGAGGCTCCGGTTGATTCCTCGTCAGAAGACGGATCGTCGCGGTTGAGCTCCGAAGATCGGTTGAAGATCTGATCTGATCTTAGATCATGAACCGGCCTCGAGGTTCGTCAGATCTGCGTTACTGAGCTTTTGATGAGGTGATGAATGATGAATCCGTCAATTCTCTATGGAGCTAGAGAGATGAGAGGGTGAAGAAGAGAGAAGAAGCTGATATGTGATATTGATGTGAGTTAAGTTGATTGATGGATGT…
ONT.12718.2	PB.11034.7	atacccgctttattcattgattcattcaatttttgttcatcgTTTTCTCTAGATCTCTCTTCTATATAGTCCTCTCGGAGGTTTTCCGATGAAGATCGTCACTGATCTCCTTCCGATCTACAGATCGGCGTCTTATACGAAGAGATCCAGAGGCTCCGGTTGATTCCTCGTCAGAAGACGGATCGTCGCGGTTGAGCTCCGAAGATCGGTTGAAGATCTGATCTGATCTTAGATCATGAACCGGCCTCGAGGTTCGTCAGATCTGCGTTACTGAGCTTTTGATGAGGTGATGAATGATGAATCCGTCAATTCTCTATGGAGCTAGAGAGATGAGAGGGTGAAGAAGAGAGAAGAAGCTGATATGTGATATTGATGTGAGTTAAGTTGATTGATGGATGT…
ONT.14438.1	PB.11798.1	cagtacaatattattatggcattattcattcttttcaatatcaaacacagtgacaacaAAATAAAACATTATGCAGTTGTGCTAGTAGGTATGAGTAAGACCTTATGTTAATGTGGGACGGTCGGTCTCGTTAATCCCGTTTCACCATGGGCTGGATATTCATTTTCCCACCGTGCATGGTAGAAATATATGTGTATTTGTGATGTATGACGTCCGTCTCCATAACAGTGGTCCGTGGAGCCCTGTCCGAATCTATCCACCCAACAGATATATCACGACTTCACCTTTTCCACTTGGTCAATGACCAACGACATCTTCGTCCTTACCTCATTTATCTATATCTTTATTATATATGCTCTCAAACACACGTAGatcaataaagttttactttccg
ONT.15887.5	PB.12421.4	aacatcattcagacattcaccaaagaaagctttaagctgtggtttcagacagaagcagtaccactgtaccaggctccAGTGAGGAGCTTACTTGGTCGCCAAATTGATATGTGAAGGTTGTTGTTATGTTAGAGAAGGTCCAACTTTGACGGGGTTTACAGCCCTGAAAGCTCTTCTTGAATACTCAAATGCCAAAACCAGAAGCCCGAAGAGGAAAGTAGAAAGCCTGGAACTTTTCCGCTATGAAATGTGCAGGAGAGGCGACATTCTTGCCTTCCGTTGAGCTTCTAATCATGTTAGTCTCCTCTTGAAATAACCTAATAATTCGAACGAGCAAGCAAATAACGGAATGTTGATGTTAGTCTCAGAACGATCTTCAAGAAGAAGAATGGTCTAAAA…
ONT.15887.15	PB.12421.6	attcacccaaagaaaagctttaagctgtggtttcagacagaagcagtaccactgtaccagGCTCCAGTGAGGAGCTTACTTGGTCGACAAATTGATATGTGAAGGGTTGTTGTTATGTTAGAGAAGGTCCAACTTTGACGGGGTTTACAGCCCTGAAAGCTCTTCTTGAATACTCAAATGCCAAAACCAGAAGCCCGAAGAGGAAAAGTAGAAAGCCATGGAACTTTTCCGCTATGAAATGTGCAGGAGAGGCGACATTCTTGCCTTCCGTTGAGCTTCTAATCAATAACGATCTTCAAAGAAGAAGAATGGTCTAAAAGAATGGAAATTGGGTATTTCTATACCAGGTGTTTCCATGGTGAGAAGGTATGTTATTCGAGGTTCTGAGAATACCAACAT…
ONT.15887.19	PB.12421.8	agctttaagctgtggtttcagacagaagcagtaccactgtaccaggctccaggcatgtccTCTTCTCATCTCTTTCTTATAATTCTGTGTTTGTTTCTGAATTAGCTCGCTTGTTCATGATCTTGTAATAAATATTGTTTCGTAACTAGAAGCTATCCTTCATGAATGTCTTTGATACATTAAAAACATGTTGAAAGATTCATGGAATCTGGAATGTTTGTTTTCCAAGTTGTATATGACTTGTAATTCTTGATTTTAGGCTAGACAAAACAGTTATATATGTTCCATAGGTACACAAAAACATACGAGTCTATATTTGAGATTTCGATGTCTTATCTTTACATATTATGTTCGTAGAACAAATGTTTGACATGGAGTGTGACGTTGTAATGATCCTCT…
ONT.15887.17	PB.12421.9	gctttaagctgtggtttcagacagaagcagtaccactgtaccaggctccaggcatgtcctcttctcATCTCTTTCTTATAATTCTGTGTTTGTTTCTGAATTAGCTCGCTTGTTCATGATCTTGTAATAAATATTGTTTCGTAACTAGAAGCTATCCTTCATGAATGTCTTTGATACATTAAAAACATGTTGAAAGATTCATGGAATCTGGAATGTTTGTTTTCCAAGTTGTATATGACTTGTAATTCTTGATTTTAGGCTAGACAAAACAGTTATATATGTTCCATAGGTACACAAAAACATACGAGTCTATATTTGAGATTTCGATGTCTTATCTTTACATATTATGTTCGTAGAACAAATGTTTGACATGGAGTGTGACGTTGTAATGATCCTCTA…
ONT.13252.1	PB.12987.1	atctatcattgtgataaaattttacactttatttaccataaaaatactcagctatttctcctttTTTTTTTTATGTCTAAGCATAATTAAAATTTGCATATAGCGTAATAACAAGAGGTATTTTGTATCGTCGTCTTTCTGAAGTATGTTGGTTGTTAAACACTCGTAGTAAACTAGTAATACGTATGGATTGCTGCTAGTTAAGAGCACCTCCAATGGGAGGTTCTCTTGTGTTTTTTCACAGGTTCTCTATATTTTGTATCAAAAAAATAAATATAAACTGAAAATTAAAGAAGAGAGGCGCTCTCTCGAGAGAGTTTTTTTTAATTTGAGAGAGGCGACAAGTGTTTTGCTGCGATTGGTTTTCTATTTTTAACGAAACAAAAAAAGTTGGGTTTT…
ONT.14566.1	PB.13576.2	gaagtcaaaagaaaaacaaaacagtacgcaatagtggaaatgtcgttcctaggaaatggctctagtatAAAACATCGGGGCCAAAAGAAAATTGAGTCAGGATTTGGAATTTGAGGGGACCAGAACGGCTTAACTCGTCACTGCGTGTAGATTTTTTAAGTTTCCCATCAGCTCCTCCTTCCAATTTTCGTCTTCAATTCTTCTTATCGCTTATATGTAAGAATTGTAATCACCTGCCGCATTACATACGAAAAAATTGGGATGTAATTAATAAAGATTACttttgaaacgaaaaaatgggatgaaaaaaacttgtccactttt
ONT.14600.1	PB.13592.1	ggagataattcatttggaattctctttaaaagtttagtgatcggaggcttctcgattttctcTCTCTTCTCTCACTTGAATTTTTCAGAGAAAGAAAAAGCGATTCATGGCAAGACTCCGTCCAACATCGTTCGGCTTCTTTAACGACGATGGTTGGTTCGTTTCCAGCATCAATTGGCTTCTTTAGTGGTGGTGGCTGGCTTTTGTATCCGGACGTGGTCCGGCTTTGCCGTCTTATCTCGCCATCGTTGCTGTTCTGGAGAAATTTAGATCAAATATAAACTCTGGATATTGTGGAGCAGAGAGTCAGATTTACAAGCGTGATGAGATTGTCGTAGAGGAAATGGTGGGTTATCGGATTTGATGGTGGTGCTGGGAGATAACGATGAAACAATCATC…
ONT.15340.1	PB.13908.1	gaagtggctacgtagaggaactatctataataaaatatgtgtatacatgtcttcttcatttcttaaaaaGCCTTAATAGTTTTCTGATGGCCAATCTTAATATCAAACAGCTTAAGTTTCAGCAGATTTATACAGAGATAACAAAAAAAAGGAAGCTGCTCTCTTCTTTCTTTGTTTTTCATAAATCTCAGATTCGTCGTAGCGAAGCCAACCTCTTCTCAAGCTCATCCACTTCACTTGATTCAGAGCTGCAAGTTAAACTAAGCTGCAGTGGAAGCGGGAGGAGCTGCGGTTTTCGTAGCAATCCGACCTTTTGGAGCTGAAGATAACTGTTTAAAACAAAATGAAAGAGAAGACATGTTTTAGTGTTCGACTGACCCGAGAAACCAAAAAAGAAGA…
ONT.3675.1	PB.1615.1	gaaattctccgtcttcttcattcgtttttgactcttctctatacttgtcgtctcctatcatcgcaattcaTCTTCCCCCGTTTGGTGTGTTAAACCGGAGAAATTTGGAGTTTCGCCGGAATCTTCCTCTGTCTATTGTATAATTTCCTCTGTCTTTGATCAAAAGTTGATCGTACTTGGATTCCCGATCTCTTCCTTCTAGATTAGGTCCTGGAATCGTCTTCTTAGGTGCTCCTCGCTTTCACTGCCCCCGATCTCTTCCTTCTCAATTAGGTCAAGAAAGAGAGGACGTGAGAGAATCAATTACGATTCTGAGATGATGAACTCGAGGATTACATGGATCATCATCAAGCGAACAGGTAGTCTTGGTTTGTGGAGCAGAAGCCAGTTTCTGAGGAC…
ONT.2845.3	PB.3160.1	agactattaaagtgtatcaatggtaagtttctctctctcttctctctttaatatcttttaGAGAAAGCTAAACTTTCCGATCAAACCTTTGCCTTCTGGTTTGATTCGAAGGCTCATGTTCCTCACATAGTGGGCTCGTGTCTGGCATCTCTGACTACTTTAGCGGAGTTGGCTAGCTTTCTTCTGACAGCGATGGCTTCCTTAGCGTCGTCTTGGTCGGCACCACTCCGGAAGCAGTAGCTTACATAGTATCGTCTTGACCGGATTTCGGTTCTAGCTGTTTCCGGTGGCTTTGGAGTTTTCCGGTTGTTGCTGAACAGATCGGCGATGAACGGTGACGAAGAATCATCTATCCACGTCTTCAACTTTATTTGTTAGCATTCCACGTGGCTTTGCAGT…
ONT.2970.1	PB.3223.2	aaggcaaatctctttatctttacttttttttttctctttccttgctgagtatgTGTGGTGATATAGAGTTTGTGTGGTGAGAGCAACAATGGAGTTTGTGAAGATTGTGTAGCTTTTGTACTTTACATCACGGAGAAACCTCTCTAGATTTTGATTTTGTGTAGATTTAGTGCAAAACAACGACAAAAGAGGCGGTGATGACGTGACACAACTCCATAAATCGAAAACCAGTTCTGATTGATTTCATCTTCTTCTTGAATGAAGCTTTTTTGATTTTTTTTGAATCACTGTTGCCATTTCAGGCGGTGAGAGAGTTAGCACATCGTGTTTTGGGTTGATGTAGGAAGAACGAAGAGAAATCTCTGGACTTGAAAAATCATGGAATCTTTGCTTTCACAG…
ONT.4153.1	PB.3755.1	atctcttctttcatgagaaatcaaaaacttctgtacgctccttcttcttcttccacaccacggaaAAAAAATCCTATCTTTTTCAAGTTCTCTGTTTTTATAGTGAGGATCGCCGATGGTCCCTTTGATATTGAAGTAAGCCGATGATCTCAATAACTTCATTCTTCATCTCAATATCTATTCGTTAGATTTGATCGGAGGAAAGCATCTGATTTCGTGATTGATCTCCATAATCTGTCTCACGCATCTCTTCTTTCATGAGAAATCAAAAAATCTCCACGCTCCTCCTTCTTCCAAACAGAAAAAACCCTAACTTTTCCAAATTCTATGTTCTTATAGAGAGGATCGCCGATGGTCCTTTCCGATATTGAGTTAATCGAGAACGATTTTTAGGTCGGA…
ONT.4153.2	PB.3755.2	atctcttctttcatgagaaatcaaaaacttctgtacgctccttcttcttcttccacacggcacggAAAAAATCCTATCTTTTTCAAGTTCTCTGTTTTTATAGTGAGGATCGCCGATGGTCCCTTTGATATTGAAGTAAGCCGATGATCTCAATAACTTCATTCTTCATCTCAATATCTATTCGTTAGATTTGATCGGAGGAAAGCATCTGATTTCGTGATTGATCTCCATAATCTGTCTCACGCATCTCTTCTTTCATGAGAAATCAAAAATCTCCACGCTCCTCCTTCTTCCAAACAGAAAAAACCCTAACTTTTCCAAATTCTATGTTCTTATAGAGAGGATCGCCGATGGTCCTTTCCGATATTGAGTTAATCGAGAACGATTTTTAGGTCGGAT…
ONT.4719.4	PB.4009.18	aagatagcaaacatcatctatacctttcctactcatttaaaaaaatgactgCAAATCTTTCCATCACGAGCCAAGATGACAGCAGACATTTCTAAATAGGTGGACAATCCAAGCAGCATGTAATGAGAGGGCCGGGTGATTTGCTTGATTCACCGTGCTAAAATCAATACAATCAAAGGTGAAAATCAATTTCAAATGCTTTTGACATGTCTTTGTTGGCAATCAAGCAAAACTATTCTGCTATCCAAGATTTTGTAACTAAGTTAGTGTATTAAGAAGATAAAATCattttgtgagaatttaataaatacgatattgatttaat
ONT.5906.1	PB.4511.1	gacgagactatggcgatggagagtgaattttgccttcttggaattcccaCGACTCTCGGTATCTTTCTTTAGGCGAGACTATGGCGATAAAGATTGAATTTTGCTTCGACAATTGAGGGTGAAATTAACGGCAAATTCAAAATTTCGGTTTCTGACAAGTCGTTCCGCTGGATTCGTCAGCTTCTCACCATCGGCGAAGCGAGGTTCACCTAATCGGAGATTTGCGACTCCCAGTTGGAGAGTAATCGTTGAGGAGAGGCAACGAGTGACACGAGCATATCACTTCTCTCGCCATTCTTCGTACCCATCGCAAGCTAGGTCTCGTCACTAAGCTCATGAGTGCCGCTCAGGCTGCTATGGAACAGCTTAAAGGTATGATAAACGACATGGATCGTGTCC…
ONT.6748.1	PB.4874.1	ggaattagattaaggattaaaatatttgattaataattatacatgttatatagtATATATATAAAGTTAATTTAGAGGGTTTTTCACGGATCGATCGATTCGAATTTGTTCTGCCGACAAAGAGAAGAAGACGTTGATGAATTCCACACAAGCTTAGGCCTCCTCTCTGATGTTTTTACTTTTGAGATACCGGTGAATTCGTTAGCATCTACAGAGCGTGTAAAATTGTTCATCGGTTTTCCAGTGGTCTAAATGATTCAGATGGAAATGTAGTCTCTTGAGTTGTTGGACAAATTAATGGTCATATCTTTTGAGCATCTTGAATCCTGTCAAAATGCTGGTCGTTGAGTACATGAGATGTCTTGGCTTAGACTCATTTTGCTTTCATCTGCAGTTCCT…
ONT.4989.9	PB.5255.10	atcaccgcctccatattctttcgcgtcttttgcttcctccctctttttcgccaatgttttcttTAGATCTAGCTAATATGGCGACGATTTTGTTCTTTCTCGCTTCTAATCACCGTAGAGATCCTCCCGATCTGCAAATCCGATCCGAATTCTCAACGAATTTGTAGATCTGATCTGTGATTCCATCGTTGACGACGGATCTTCGCTTACATCGTTTGATCTGTCGCAGATCTGCCGTTTTCTATAGATCTAGATCTGGATCGTCCTTCGCGGCTTCTTCACATGCAAGATTCTGTGAATTGTTCAAGTTGAGGCATCATTTCTGGATTACTAGGAGACGAATCTGTTGCAGACGGATGTGTGTGTGTTGGATTGAATTGAGATTAGGGTGTAGAAGAT…
ONT.4989.6	PB.5255.11	atctcatcaccgcctccatattctttcgcgtcttttgcttcctccctctttttcgcCAATGTTTTCTTTAGATCTAGCTAATATGGCGACGATTTTGTTCTTTCTCGCTTCTAATCACCGTAGAGATCCTCCCGATCTGCAAATCCGATCCGAATTCTCAACGAATTTGTAGATCTGATCTGTGATTCCATCGTTGACGACGGATCTTCGCTTACATCGTTTGATCTGTCGCAGATCTGCCGTTTTCTATAGATCTAGATCTGGATCGTCCTTCGCGGCTTCTTCACATGCAAGATTCTGTGAATTGTTCAAGTTGAGGCATCATTTCTGGATTACTAGGAGACGAATCTGTTGCAGACGGATGTGTGTGTGTTGGATTGAATTGAGATTAGGGTGTAG…
ONT.4989.7	PB.5255.12	atcaccgcctccatattctttcgcgtcttttgcttcctccctccctcTCAATGTTTTTCTTTAGATCTAGCTAATATGGCGACGATTTTGTTCTTTCTCGCTTCTAATCACCGTAGAGATCCTCCCGATCTGCAAATCCGATCCGAATTCTCAACGAATTTGTAGATCTGATCTGTGATTCCATCGTTGACGACGGATCTTCGCTTACATCGTTTGATCTGTCGCAGATCTGCCGTTTTCTATAGATCTAGATCTGGATCGTCCTTCGCGGCTTCTTCACATGCAAGATTCTGTGAATTGTTCAAGTTGAGGCATCATTTCTGGATTACTAGGAGACGAATCTGTTGCAGACGGATGTGTGTGTGTTGGATTGAATTGAGATTAGGGTGTAGAAGATGT…
ONT.4989.5	PB.5255.2	atctcatcaaccgcctccatattctttcgcgtcTTTGCTTCCTCCCTCTTTTTCGCCAATGTTTTCTTTAGATCTAGCTAATATGGCGACGATTTTGTTCTTTCTCGCTTCTAATCACCGTAGAGATCCTCCCGATCTGCAAATCCGATCCGAATTCTCAACGAATTTGTAGATCTGATCTGTGATTCCATCGTTGACGACGGATCTTCGCTTACATCGTTTGATCTGTCGCAGATCTGCCGTTTTCTATAGATCTAGATCTGGATCGTCCTTCGCGGCTTCTTCACATGCAAGATTCTGTGAATTGTTCAAGTTGAGGCATCATTTCTGGATTACTAGGAGACGAATCTGTTGCAGACGGATGTGTGTGTGTTGGATTGAATTGAGATTAGGGTGTAG…
ONT.4989.2	PB.5255.8	gattgaattgagattagggtgtagaagatgttttgtggatagctaatagcttcctgattgcatctctGTCATCCGACCTTTGCCATGTCAGGTGCGCTTGCATGGCAGGTCAAAAAACTGATCCTCAATAAAAAAAAGATTTTGTGGGTTTTGGAGAGGAGGTCGCACGGGTTATTATTTTTTCCCGGGATCTCTTCTCCTCTGTGTGTGTCGTCTTGCCTCTGCTCTATCTCTCTCCCTGCTCTTTCACATTTCATATCTTTCTTAAATGCTCATATACACTCAAAAACCGATCATAAGCAGAGTTTGTAACCAATATGGAGCAGTGGGCGATTACAAATCTTCTTGCCCAACAACCTCGAGAGTTAAATCAGGTACTCATATCCATATTAAATCGAA…
ONT.7420.5	PB.6270.2	aagtacagctccatttctgacccgttcaatctatggcaaaggcagactTTTCCGATCCCTTCACCGTCTCGGATTTAGTTTTCTCACCATTGAAGATCTAATTTTCCTACCTTTCTCCATGAGACGCTTTCCTTTAGGTCTCGGGGTGCTGATTTTGCTTCACCGCCGTTCGTGGATTATGAGTCCGGAAAGTATTTGTTCAGATATGATGTATTTGTAGCTTGGGTTTTTTCCCCTTTAGTTTGATCTTGTATTCGGGAGTTTTCATTTGCTTGCCGACTTTAATCTCTACAAGGATTGTTTCCTTGTCGGCCTTTGTAATCATGTGACTCTAAATTTTATCAataaaatccttattctac
ONT.8229.2	PB.6558.1	gccttaaatctcttcttcatcatcccaccgtttcttaagactctctctctttctgttttctatttctctctcTCTCAAATGAAAGAGAGAGAAGAGCTTCCCATGGATGAAATTAGCGAGACCGAAGTTTCTCCAAGGCATTAAGGAAACATAACCTCCGTGATGCATAGAGATTATTGGATCCGCTGTGCTGAGACATTGAGTTTTTCTTCGGCATTCCAGTTTCAATGATAAAGCGGTGTTATCCTATCTGAGCTTTTAGTCGGATTTTTTCTTTTCAATTATTGTGTTTTATCTAGATGATGCATTTCATTATTCTCTTTTTCTTGACCTTGTAAGCCTTTCTTGACCTTGTAAGACCCCATCTCTTTCTAAACGTTTTATTATTTTCTCGTTTTA…
ONT.8977.1	PB.6876.1	aagatcgaatattttgtgaactctcaatttctctgtaaaactttgctagatttctctcatcttgagagctTGCTTATCGTTTGGGTGTTTTCTATGAACATCGATTCGATTGTTACTGGTTACGGAGTTTAATCTGAGTTTCTTATTATTCATTGGAGTGATCGGAGGTTTCGCTGTATCATTCAGACAAGTATCCATGTTTCTCTGTTGGGGATGCTGCAAGCACTTCTTGAAAAATGGTTCAAAATTACAGAAACTCTGTTTATCCAAGACCACAAACTTATAGTTCTTGTTACTGTGTAATTTGGTTATATGTTGTAGATCAACAAAATCTTTTTACGTGAGTAATATCCAACATGATTCTAAGAGAATCTAACATCAGGCTGTATGTGaaattct…
ONT.9228.2	PB.6978.1	agacccaCCTGCGACAATTTCTGTGGTTTTCGACCGTCGCAGCAGAACGAGCCGGAGTGAATCTCCGTCAACGACTCCGCCAGAAGTAAAAGAGTGAAGATGGAATCATGGATTTGAGATATGGATAAACCAATTTACCGCTTAGAGATTCTGGTCTTCTTCTCATTGAAAAAGAGTGCATGGCTTGTAAGCAAGATGGGAAGACTTACCGTAGGAGTGTAGTATGAGCCGCAAAGATACTGTAAAGTACAGAGATTTTTCGAGAGGAGATTCCTCACTATCTTCTGCAATGGCATGGCAAAGTTCTGGCAAGTTGTGATTCGGGGAAGATGGTTGATTTGGCAACAGATTTCAAAGCATATTAAAGAAGGGATTTCTTCAAACATATTCAAGAACTGG…
ONT.9908.1	PB.7275.1	agaccaacaaaaaaaaagagggaaaatctccttgttcaatagtcaataagttagccgctaTCGATCTTTAGAAAGATCCGTCGATGAGTCCATCCCATGGCGACCGGACCACCGCATTTGCCTCGACGGATCTAGTCATGTTGAGCATGGTACCGACATGTTTCAGGCTTAACCATATGGAGAAGGGATGATAACGAGATCTCTCTAGACGTGGATGGGATTTTCGGTTCAAAGATGGAATATTCATATAAATTCACATGCGGATTATAGTTAAATCGGAATAAAGTTTTGATAAGTGGACTCTCCTTACCTAAGTGGGGATGGTAGTCCAGTCTTGTATCAATATATATATTTGGGCTAACTTAGCATGCATATAGAATCATTATCAATGTGTTAGAA…
ONT.1667.5	PB.734.5	atcgagaaacactaaactgctataatcattacctctcttcgatttctcaaaccctatcTGGCTCTCTACCCATATGCTTCAGATCCGCATTAAAAAAGCTAAGTTTTTTGTTATGTCCTTCTTTCTTATTTGATCAGTTTGTTCTTGTTTCACGATTTTAACCTGAGATTTTTTATATATTTTCTCCAGATCTGCTATCCGCAGTCATCTGTTCATAGGAAAAGATCTGGCTTTACTTTTAGAGATTATCTCAGATCCAGCCTTTTACCCAATTGAAGGTAGGTCCATATGCTGAAGATTTATCGCAGGAGCGACCACTACGGGAGCCGCCATTGGAGATTCTCTGTGAGAGAGAGAGAGAGAAATAGTTTGAGAATCAATCTTCTGTATTTTATTGTG…
ONT.1670.1	PB.734.5	atcgagaaacactaaactgctataatcattacctctcttcgatttctcaaaccctatcTGGCTCTCTACCCATATGCTTCAGATCCGCATTAAAAAAGCTAAGTTTTTTGTTATGTCCTTCTTTCTTATTTGATCAGTTTGTTCTTGTTTCACGATTTTAACCTGAGATTTTTTATATATTTTCTCCAGATCTGCTATCCGCAGTCATCTGTTCATAGGAAAAGATCTGGCTTTACTTTTAGAGATTATCTCAGATCCAGCCTTTTACCCAATTGAAGGTAGGTCCATATGCTGAAGATTTATCGCAGGAGCGACCACTACGGGAGCCGCCATTGGAGATTCTCTGTGAGAGAGAGAGAGAGAAATAGTTTGAGAATCAATCTTCTGTATTTTATTGTG…
ONT.1673.10	PB.734.5	atcgagaaacactaaactgctataatcattacctctcttcgatttctcaaaccctatcTGGCTCTCTACCCATATGCTTCAGATCCGCATTAAAAAAGCTAAGTTTTTTGTTATGTCCTTCTTTCTTATTTGATCAGTTTGTTCTTGTTTCACGATTTTAACCTGAGATTTTTTATATATTTTCTCCAGATCTGCTATCCGCAGTCATCTGTTCATAGGAAAAGATCTGGCTTTACTTTTAGAGATTATCTCAGATCCAGCCTTTTACCCAATTGAAGGTAGGTCCATATGCTGAAGATTTATCGCAGGAGCGACCACTACGGGAGCCGCCATTGGAGATTCTCTGTGAGAGAGAGAGAGAGAAATAGTTTGAGAATCAATCTTCTGTATTTTATTGTG…
ONT.2210.3	PB.972.1	agtctcaattttttggatctgcgctgcctcttacgaaactcaaatagagaGTTCTTCTTCTTCCTTTACCAAATCCATAATCAGTCCATAACCAGCCTAACGTTTCTTCTCCATCATGAATTCATCATCTTCAACTTGCTCTTTCATTCTCTCAAATCTCAATCTTTGTTAGCTCTTCTCTATTCTCGTTAATCGTATCTTCGTCTGATTCTTTGATGATTGCTCGCTAAGCTTTCCTTATCACCAAAATCATGGATTCATTGATTGCATGTGGTTATGATTATGATCTCGTTGGTGGTAGTTTTTTTTGAGGTTAGAGAGATTGGCCGTCGCCGTCCGTCGCTGCCTCACCGTCAACAAATGTATCGAAAACCCTAATTGTTAATGGGTTTGGGCTTT…

## Sheet: Table S9
Table S9. Transcript expression levels (FPKM) of Illumina data
#ID	CTRL1	CTRL2	CTRL3
AT4G22890	263.137	291.026	214.137
AT3G27910	0	0	0
AT1G06620	3.37817	2.01974	1.16584
AT5G54067	0.028742	0.009538	0.031566
AT2G34630	12.8563	12.412	12.486
AT2G46660	2.14511	3.37204	1.37727
AT2G25590	6.14622	9.47639	7.95613
AT1G08710	4.87853	5.82579	6.42453
AT5G25130	6.21948	5.45594	6.76372
AT2G32280	1.57176	0.804252	2.66464
AT3G15020	11.2616	9.78511	13.0143
AT5G61100	0.08451	0.104445	0
AT5G01650	64.7326	58.2562	61.7245
AT5G05570	6.36078	7.52605	6.57648
AT3G09770	23.6692	18.8818	25.7434
AT3G10210	14.1892	12.6443	14.7341
AT5G06000	1.84914	0.928694	1.59107
AT5G64620	14.4539	8.91956	17.8726
AT1G75280	65.6517	51.7831	40.0289
AT4G25040	0	0	0
AT1G03010	0.456279	0.342507	0.850759
AT4G01883	22.3656	16.1163	18.4689
AT3G56710	1.31421	45.1938	41.8289
AT1G30610	7.60428	7.33413	7.32212
AT5G62660	0	0	0
AT3G01516	0	0	0.107946
AT3G05870	2.22889	1.93102	1.61526
AT3G01510	11.4007	12.0179	10.1685
AT4G33890	8.84263	13.0874	9.64182
AT2G01860	2.08256	2.15093	2.49292
AT1G74880	113.855	99.0303	106.739
AT3G18420	21.7965	25.8865	19.1487
AT1G06990	0	0	0
AT3G14770	5.671	4.26643	4.34101
AT4G12460	6.84319	12.0086	8.42604
AT3G13740	21.7298	14.1397	17.925
AT1G75420	6.74134	10.6425	8.29923
AT1G70410	82.2582	58.3073	81.6468
AT5G53140	51.5241	52.6298	60.0697
AT4G13730	8.74723	8.32555	9.42446
AT4G20130	19.1276	18.434	19.065
AT2G24310	0.316932	0.134779	0.338453
AT5G61810	14.1609	14.9219	13.9441
AT4G28440	36.8815	46.8623	35.0589
AT4G30270	165.473	191.979	153.941
AT2G33620	16.4252	10.2771	14.3324
AT2G38630	4.03188	4.53161	5.06685
AT2G29590	13.3623	14.0836	14.0833
AT5G11340	12.0588	6.94682	14.0751
AT2G31710	8.88343	8.90793	9.8928
AT2G36560	0	0	0
AT5G15840	0.090896	0.49252	0.553222
AT1G36310	11.0604	14.8086	10.4608
AT3G02090	103.43	84.7152	100.295
AT1G74360	1.91311	2.64912	2.50273
AT2G26810	2.42813	5.09713	4.06366
AT3G42940	0	0	0
AT2G44360	15.3934	15.9349	17.5912
AT4G31630	0	0	0
AT5G11690	7.62854	6.96176	8.53617
AT4G20790	0	0	0
AT1G58430	0.336188	0.518574	0
AT4G36945	4.05567	4.71352	5.43918
AT5G57240	0.571968	0.46347	0.463762
AT4G36940	9.74573	12.5315	11.4398
AT1G73140	0.15649	0.099494	0.117021
AT4G23440	3.44671	4.37977	3.88086
AT2G40840	83.2624	125.037	78.4439
AT3G07110	71.6601	50.0647	37.5348
AT1G72810	6.00564	5.07138	5.41694
AT5G23950	0.185003	0.879488	0.279608
AT4G20860	4.50925	6.88588	4.63213
AT2G41460	2.76045	4.56487	3.52551
AT1G63810	2.77317	2.7004	3.71384
AT2G40590	50.2111	21.9332	49.8398
AT1G68790	11.595	11.6717	12.0177
AT1G68795	1.52799	0.810076	0.663131
AT3G25210	2.29852	3.39094	3.14536
AT2G39270	20.0039	22.2838	21.2683
AT1G48830	43.6383	57.7675	54.9715
AT4G09750	9.79462	10.2296	4.47849
AT4G36360	44.7979	44.6223	38.6839
AT2G19710	2.99615	3.59651	4.80172
AT2G37380	2.28537	1.92428	1.8534
AT1G76240	9.99173	8.83786	4.88426
AT5G10560	17.9233	22.8146	22.0476
AT3G45700	0	0	0
AT3G08580	325.372	410.129	335.088
AT4G33700	9.09856	12.354	16.1594
AT2G35710	1.55431	3.13545	5.10402
AT5G17690	7.21213	8.44658	9.8444
AT1G56270	0	0	0.069577
AT5G39470	0	0	0
AT1G67310	13.4584	15.6065	14.8911
AT4G22790	1.71636	2.23345	1.92436
AT1G32560	0.270829	0.438207	0.231086
AT5G60770	0	0	0
AT1G35030	0	0	0
AT1G64660	16.6397	12.3977	18.8504
AT1G35035	0	0	0
AT2G40330	0.641611	0.457544	0.465548
AT4G03180	7.8702	7.35396	9.07289
AT2G48100	11.8105	11.8672	13.1267
AT3G07800	7.37021	11.0195	10.4655
AT4G02850	10.2925	7.93758	7.78383
AT2G03040	0	0.067059	0
AT1G16705	0.184551	0.659925	0.225257
AT3G09180	8.28941	7.17762	7.81973
AT1G69440	4.96604	3.83521	4.19482
AT1G62490	0	0.087409	0.085852
AT1G78940	0.473992	1.18907	1.06554
AT2G01755	0	4.53961	1.03378
AT3G21870	7.94508	8.30908	5.25851
AT2G01750	6.29854	4.30234	5.76924
AT3G05400	0.578175	0.841493	0.503823
AT1G31200	4.67771	2.57372	4.29937
AT4G08400	0	0	0
AT4G03450	3.59812	7.68189	3.71488
AT4G08406	0	0	0
AT4G10040	21.4187	20.9836	14.3124
AT1G48500	0.660171	0.789304	0.433605
AT1G71730	24.0954	15.5709	29.9544
AT5G53970	16.5865	24.0081	11.8116
AT4G02580	63.42	57.8205	63.996
AT1G49450	1.31849	1.638	1.57498
AT3G30220	0	0	0
AT5G55480	7.417	5.51111	9.15494
AT3G30222	0	0	0
Arabidopsis_thaliana_newGene_300	0.130553	0	0.33819
Arabidopsis_thaliana_newGene_301	0	0	0.135092
Arabidopsis_thaliana_newGene_305	3.2803	4.1045	4.44902
Arabidopsis_thaliana_newGene_308	0.274767	0.566882	0.09711
AT2G46270	2.92935	3.9128	3.30896
AT5G16120	14.1848	16.1907	15.4911
AT1G45170	5.78914	7.47161	7.39939
AT4G37700	0.134294	0.190213	0.363273
AT2G02310	0	0	0
AT4G29273	0	0	0
AT4G29270	2.05442	1.26613	1.42885
AT1G30550	0.085508	0.627621	0
AT1G65200	0.008334	0	0
AT2G05830	27.723	28.6815	25.8666
AT5G45500	21.8257	30.3072	30.8023
AT1G10460	0.524289	0.442188	0.874717
AT4G02320	0.229766	0.033235	0.163579
AT4G35700	0	0	0
AT5G54280	5.20018	3.99071	5.64374
AT3G20475	0.441225	0.119956	0.512018
AT3G20470	20.2937	12.8845	38.0353
AT2G43730	0	0	0
AT3G28925	0	0	0
AT5G03000	0	0	0
AT5G52620	0	0	0
AT4G18340	2.18967	0.954304	1.99052
AT3G27840	0	0	0
AT5G16780	13.1173	17.7072	15.2922
AT5G19570	9.06423	4.8366	12.696
AT5G54750	23.7117	21.2069	20.7588
AT5G56310	0.73765	0.531362	0.740641
AT2G45770	28.3752	28.9934	25.9184
AT1G46480	1.70398	0.821094	2.66047
AT5G15470	8.35665	11.1211	9.24779
AT4G38730	6.47992	6.01058	6.42469
AT4G33280	0.072795	0	0.137719
AT5G14780	134.015	152.083	156.189
AT3G43682	0	0	0
AT3G25560	9.78107	13.5414	7.68205
AT5G16870	8.06592	8.35758	6.81841
AT3G29410	0.065673	0.263534	0.041694
AT4G05310	0	0	0
AT5G15780	38.3346	19.417	44.3181
AT1G62960	23.1391	24.2832	17.3599
AT2G41105	3.39196	3.38629	3.5817
AT3G04260	23.4618	21.0893	20.7275
AT2G18870	0	0	0
AT3G57530	17.6019	43.3692	33.917
AT4G10115	0	0	0
AT4G10110	9.77688	11.4504	10.8357
AT4G11640	2.477	2.63214	2.2594
AT3G57450	21.5188	27.9489	23.9411
AT3G63250	12.0979	12.8648	12.8783
AT2G45190	12.8613	8.28813	9.82903
AT3G11490	6.08844	6.35434	4.39201
AT1G21940	0	0	0
AT5G48460	11.4453	8.27938	15.0425
AT4G15540	44.7093	58.6843	39.75
AT4G19430	0.823987	3.83638	2.55345
AT2G20760	37.6139	43.4603	45.4423
AT2G44820	6.35571	7.70365	6.40454
AT5G41500	0	0	0
AT1G11100	0.067189	0.069146	0.136811
AT2G01035	0	0	0
AT1G61430	2.70117	2.82494	2.81646
AT3G01513	0	0	0.089104
AT5G36550	0	0	0
AT1G14610	20.0713	22.1582	22.7287
AT1G64320	0.390142	0.232366	0.328344
AT1G73805	5.21949	8.78057	10.4046
AT4G11393	0	0	0
AT4G11390	0	0	0
AT4G01940	55.4372	77.1356	59.2818
AT5G09290	0.805514	1.20651	0.825142
AT3G22723	0	0	0
AT1G19930	0	0	0
AT3G22720	0	0	0
AT3G50480	50.4432	76.2514	79.8814
AT1G67870	634.023	301.065	531.26
AT1G06750	0.021353	0	0
AT5G35400	2.78411	3.26073	3.36032
AT3G26030	17.0731	18.3929	19.1915
AT1G18040	3.11318	2.40107	3.32019
AT4G00090	8.21472	7.15334	8.24476
AT5G14430	24.3594	22.8777	25.8127
AT5G10950	8.5779	13.3826	10.0974
AT2G01320	22.6813	25.9708	24.3
AT4G16015	0.463214	0.251813	0.295379
AT2G23520	4.01038	5.87807	4.16231
AT2G18120	1.30292	0.920442	0.798738
AT1G26620	5.17105	4.74862	5.05908
AT2G27230	14.0939	13.8644	12.7661
AT1G52940	2.05292	4.1953	0.659646
AT1G22710	141.571	137.494	121.549
AT4G17940	35.0444	42.8218	32.7042
AT5G47210	181.127	154.473	186.428
AT2G19830	63.5963	59.2066	64.5832
AT1G80260	7.65538	9.52325	9.07351
AT5G42360	4.66577	5.35221	5.80668
AT2G47844	0	0	0.342955
AT2G47840	54.2203	45.1182	56.0467
AT5G01090	15.3133	20.8092	15.4806
AT3G24760	4.89224	6.90568	6.66441
AT5G40290	0	0	0
AT1G01070	4.69201	3.1346	3.38346
AT3G20860	1.91915	1.54803	2.25025
AT1G12120	18.0425	16.3244	21.0682
AT3G20865	0.352764	0.192916	0.283186
AT1G23390	95.5268	134.695	127.394
AT3G46700	0	0.08801	0
AT1G29990	26.0304	23.4659	23.566
AT5G07730	2.36202	1.8706	3.08276
AT3G27070	0.154749	0	0.089476
AT3G15550	1.5086	1.30177	1.76862
AT1G51410	0	0	0
AT5G06100	4.95351	5.37741	3.74686
AT2G21960	85.3161	83.2442	74.1362
AT5G62460	11.5554	12.9777	12.1579
AT5G02010	2.48979	2.76007	2.99797
AT5G21940	53.4535	122.138	99.9244
AT3G17950	8.33876	7.07893	12.2311
AT1G29660	122.77	79.4006	117.554
AT1G53300	11.9882	12.7524	12.9192
AT4G17050	32.6211	34.9893	34.8486
AT4G21220	0.647844	1.06514	1.04391
AT1G13830	0.556553	0.667204	0.344996
ATMG01170	0.488296	0.45899	0.377312
AT3G06400	20.2928	24.2941	25.3993
AT3G10450	5.4647	3.14344	4.76263
AT2G03520	0	0	0
AT5G43010	17.7745	16.2026	18.6336
AT3G10455	0	0	0.000982
AT4G19390	14.8977	33.6846	19.7697
AT4G13530	23.6222	34.3771	25.3042
AT1G50450	33.7126	31.0451	30.5156
AT3G13180	12.904	13.5159	12.0103
AT4G27970	0.508605	0.578832	0.271622
AT1G23970	9.18142	10.3598	8.19467
AT1G11475	16.893	10.4043	19.205
AT5G07190	0	0	0
AT1G79540	1.98935	1.60446	2.28671
AT1G74710	9.1188	14.6765	7.99148
AT4G14620	12.2572	13.6314	9.8468
AT3G23325	18.3242	18.3351	18.9625
AT3G47070	253.581	166.596	246.934
AT3G14200	13.3788	8.1032	11.071
AT3G14205	12.8078	16.651	15.0834
AT3G10986	0	0	0
AT3G23320	0	0	0
AT3G10985	37.0855	76.4944	53.6483
AT3G10980	6.02337	8.92655	7.53218
ATMG01090	0.886568	1.17283	1.46676
AT3G26855	0	0	0.037088
AT3G26850	2.65657	3.43748	2.84286
AT3G12587	6.96829	5.93297	7.79183
AT3G12580	5.69695	6.66765	5.06795
AT1G79090	8.66028	12.6374	11.8794
AT1G17540	0.01579	0	0
AT2G31260	6.33834	5.32944	6.80796
AT2G31265	0	0	0
AT2G28950	61.8005	51.7201	65.8157
AT2G17590	0	0	0
AT3G44670	17.6416	22.2327	18.002
AT4G14080	2.67037	0.475373	0
AT3G58840	9.00073	10.2972	8.90346
AT2G24250	1.28713	1.99282	1.52526
AT1G52160	1.92696	1.79174	2.31385
AT2G24255	0	0	0
AT3G53740	103.011	95.9803	98.1989
AT5G05440	4.25986	3.45668	3.87524
AT3G48570	6.02515	7.72824	7.65602
AT4G15975	0.603522	0.884862	1.61872
AT1G21530	0	0	0
AT4G15970	0	0	0
AT3G52290	8.53142	7.70219	10.1543
AT2G16970	0	0	0
AT3G02870	65.1475	62.5234	45.6904
AT1G02970	0.751272	0.1149	1.35025
AT3G02875	6.59614	8.53129	5.37325
AT4G10250	0	0	0
AT3G55740	9.55789	12.5557	11.3067
AT3G58590	0.433216	0.374418	1.00442
AT2G17620	0.47799	0.239145	0.327029
AT3G62640	0.217866	0.070663	0
AT5G22555	0	0	0
AT5G22550	0.028792	0.166381	0
AT4G24300	0	0	0
AT5G63780	35.0283	32.1842	48.2836
AT1G60420	18.8367	27.7654	18.4998
AT5G37490	0	0.056489	0
AT1G08600	5.82954	6.59869	7.12218
AT1G15200	20.0096	18.4867	14.5544
AT3G04880	40.148	32.8397	47.9016
AT1G19580	13.7704	14.7492	14.095
AT5G36720	0	0	0
AT5G36722	0	0	0
ATCG00740	0.985712	0.993827	1.0064
AT1G14150	93.104	61.6571	102.477
AT3G48390	1.52962	1.7626	2.26586
AT5G27450	5.75251	4.10822	6.10815
AT2G42290	2.13708	1.51158	2.03206
AT1G53480	0.081486	0.715891	0
AT3G49620	0.426056	0.624219	0.127058
AT5G63400	57.4702	45.0884	64.8012
AT1G19050	10.5514	6.41061	10.116
AT1G59620	7.29535	11.1726	11.9831
AT5G15843	0	0	0
AT4G15020	7.00639	8.80687	7.49111
AT4G15025	0	0	0
AT3G59070	0.535252	0.479459	0.450896
AT5G56020	7.6516	7.33457	9.21975
AT5G67230	3.83293	5.61255	5.94496
AT4G22220	86.4937	95.9228	84.9188
AT3G51240	27.1763	61.6705	6.30698
AT3G04110	5.47404	7.46013	5.77899
AT2G15660	0	0	0
AT3G50590	17.1559	19.0248	22.9285
AT3G05240	0	0.373379	0
AT1G03730	8.05283	15.8839	9.1325
AT3G03830	1.07166	0.841272	1.1981
AT4G38905	0.071359	0	0.093855
AT5G20150	118.449	166.548	74.6336
AT3G21940	0	0	0
AT1G49610	0.065533	0.025421	0.082839
AT4G09820	2.6209	3.46059	0.605097
AT5G51730	7.52243	8.0229	7.06425
AT2G26270	1.11045	1.54048	1.41627
AT5G45650	18.5656	17.7686	17.9943
AT1G44191	0	0	0
AT1G59990	8.75559	9.16699	10.9547
AT4G29070	28.965	28.1439	26.2894
AT1G34270	3.21162	3.02564	3.47311
AT3G47910	9.56219	10.1551	11.3093
AT1G30790	0	0	0
AT1G30795	0	0	0
AT1G79450	0.909409	1.1333	1.5307
AT4G22910	3.59019	3.14509	3.08641
AT3G54900	75.6798	100.266	63.8471
AT4G26210	12.0384	6.84223	11.1477
AT3G58030	7.66489	12.7993	9.54691
AT3G50620	1.89334	1.60263	2.00779
AT5G48240	4.28507	4.14473	6.13284
AT4G04423	0	0	0.265225
AT4G12340	18.7786	18.0108	19.3967
AT3G56500	0	0	0
AT2G29140	9.7602	11.9941	10.3302
AT1G06810	0	0	0
AT5G54510	11.778	8.10314	15.9056
AT5G50460	24.3816	14.7173	29.6613
AT5G58610	0.035846	0.075262	0.080156
AT3G19940	0	0	0
AT5G13840	2.99626	2.64791	4.48446
AT3G15610	14.2151	16.721	13.7173
AT2G36255	0	0	0
AT1G71970	16.3638	19.4672	17.7691
AT4G16970	1.01	0.654503	1.53566
AT2G35170	2.10615	1.91829	2.37307
AT2G39840	9.51738	15.0603	11.1712
AT3G05930	2.87355	4.75491	3.40615
AT3G05935	3.94004	4.30833	3.47188
AT1G23610	0	0	0
AT3G05937	4.03058	4.84701	3.31118
AT4G29920	1.15521	0.601311	0.764779
AT4G33910	10.3039	16.643	13.1719
AT2G32740	0	0	0.0574
AT2G37990	16.2668	8.52376	18.1573
AT2G38465	1.67298	2.32066	9.5834
AT2G38460	4.59005	4.85654	3.9209
AT2G30670	0.067505	0.128807	0
AT2G35280	0	0	0
AT1G02620	0.084108	0.038753	0.404394
AT1G70590	9.59817	11.4273	10.2592
AT2G39590	0	0	0
AT3G59850	0	0	0.027202
AT2G28230	7.41362	6.44912	7.52386
AT1G69260	3.35391	4.85068	4.61438
AT1G25025	0.2674	0.115684	0.588875
AT1G78360	0	0	0
AT5G46085	0	0.675626	0
AT5G26260	0.218991	0	0.194537
AT5G52910	1.0829	0.604832	1.11373
AT5G26262	0	0	0
AT5G22960	0	0	0
AT4G30750	16.8035	14.8114	19.6494
AT3G55090	0.609121	0.858456	0.5397
AT1G72990	3.52641	3.40132	3.1041
AT3G19460	11.1608	10.3851	11.9372
AT1G70620	22.7323	16.563	25.9112
AT2G36480	5.31202	4.9933	6.08993
AT4G14340	10.8237	11.5891	12.929
AT1G47260	29.9563	28.0068	28.4782
AT1G47265	0	0	0.222787
AT5G14230	2.84538	2.47528	4.07594
AT5G56920	0	0	0
AT5G08400	4.00184	3.42541	5.49585
AT1G72660	0.205121	0	0.053153
AT2G39330	39.8339	30.1506	22.1085
AT5G11550	25.0995	21.8156	26.4117
AT5G39840	1.69288	1.75656	2.08737
AT2G36730	0.89147	1.02165	1.22503
AT1G77010	0.10984	0.215723	0.395853
AT1G36100	0	0	0
AT3G02680	1.47043	1.57641	2.61021
AT4G07410	12.1028	12.7027	12.9623
ATCG00820	1.99622	1.9078	2.28648
AT2G05050	0	0	0
AT1G22550	3.32324	3.72037	5.37476
AT5G19780	79.5775	66.6739	121.512
AT4G35980	7.93576	10.2119	8.4675
AT4G35985	3.06193	1.96097	2.78879
AT4G35987	2.4824	1.48664	2.38006
AT1G48200	3.32657	4.03971	5.41272
AT1G68920	5.08535	5.41795	5.1295
AT4G31400	1.02541	0.678538	1.73909
AT4G31405	0.359202	0.610467	0.514076
AT4G32660	12.1325	15.8311	14.7038
AT1G22080	0	0	0
AT4G36750	25.3648	25.1443	28.2231
AT5G52000	0	0	0
AT5G66620	1.45969	1.70228	2.01679
AT5G35120	0	0	0
AT4G23630	76.5479	114.308	56.0612
AT3G07300	10.3272	13.2266	10.9705
AT1G33880	0	0	0
AT1G68610	0.061914	0	0
AT1G62750	225.482	223.522	182.584
AT3G09220	0.071067	0	0
AT1G67500	1.8878	2.13238	2.35948
AT5G40050	0	0	0
ATMG00920	0.035901	0.015076	0.034037
AT1G12320	11.3959	8.27998	11.5154
AT3G04650	12.659	9.58745	13.537
AT1G15730	27.5807	24.6993	25.4552
AT1G26700	0	0	0
AT5G14900	0	0	0.097377
AT4G18930	38.2654	49.8791	38.0895
AT1G60950	1404.52	1186.29	1230.28
AT2G37460	18.2739	14.7095	16.3731
AT1G17665	0.174003	0.08044	3.81708
AT3G03150	199.715	133.788	198.45
AT4G08300	16.3044	11.8798	10.1043
AT1G12490	0.244494	0	0.041654
AT5G39150	0	0	0
AT5G02250	9.10814	9.16889	11.0222
AT1G29465	6.40254	9.06156	5.35931
AT1G29460	13.0732	10.8403	13.4861
AT2G19500	0.09452	0	0
AT3G08790	0.021704	0	0
AT4G33130	1.02463	1.1757	1.26399
AT2G35900	11.3782	11.6807	14.8397
AT2G04190	0	0	0
AT5G49500	2.75518	2.23251	3.10191
AT2G43310	1.20927	1.00133	1.03543
AT2G01650	10.1492	15.6158	12.9638
AT3G11630	416.913	268.412	376.681
AT2G47310	2.53781	1.44695	2.83361
AT1G27070	5.32238	7.3824	5.98492
AT3G60060	0	0	0
AT5G13300	15.2158	13.8057	17.1201
AT1G65900	4.97636	4.34366	4.66828
AT5G53830	3.27229	1.45819	4.45331
AT2G04220	0	0	0
AT2G02100	26.1539	29.244	74.1294
AT2G02103	0	0	0
AT5G41090	0	0.084704	0
AT5G48720	4.17676	3.15883	3.7104
AT4G05430	1.08029	0.127131	0.449653
AT2G42360	1.34478	0.933094	0.721732
AT5G47800	2.67466	1.87098	2.71433
AT5G55360	0	0	0
AT5G38400	0	0	0
AT3G62500	0.970951	0.590893	1.14077
AT1G30960	1.30465	0.666217	1.74238
AT5G06270	7.02638	6.07188	4.43145
AT1G71500	202.629	193.603	218.173
AT5G03610	8.14741	4.7373	7.78916
AT2G27810	11.703	10.3411	14.0034
AT1G13130	0.31611	0.18514	0.0467
AT2G42090	0.08452	0.048841	0
AT3G28243	0	0	0
AT5G04960	0	0	0
AT4G39360	0.218957	0	0
AT3G24580	0	0	0
AT4G37930	1247.64	1129.41	1031.1
AT1G80840	14.9124	23.0891	26.6658
AT5G15620	0	0	0
AT4G10090	2.84462	3.53117	3.26353
AT3G55500	6.51459	5.43115	12.2026
AT1G20930	3.4206	2.73581	2.96073
AT1G65010	13.173	13.424	18.6103
AT5G42540	12.0613	10.7683	14.4041
AT4G04745	0.280291	0.643131	1.36605
AT2G13100	9.3368	16.5862	11.1597
AT1G10230	8.67554	11.9502	8.77796
AT2G13105	0	0	0
AT1G08440	0	0.059518	0.278373
AT1G24030	1.57058	0.54692	0.542143
AT4G39090	355.478	449.995	530.69
AT1G60620	3.60976	3.24399	4.57504
AT5G37650	0	0	0
AT1G60625	0	0	0
AT3G17420	4.21947	4.0113	3.61817
AT2G43940	9.77173	12.0883	8.50219
AT5G09820	5.56605	7.29522	7.59685
AT2G43945	51.1649	48.3007	44.8822
AT5G46040	0	0	0.025049
AT3G62330	6.91479	7.72057	7.97028
AT5G04347	0	0	0
AT3G27650	2.19678	1.14618	4.53393
AT3G52080	0	0	0
AT3G25240	20.9952	42.8666	7.49245
AT1G60990	15.5039	13.8156	14.9365
AT1G60995	7.53375	7.9152	10.0551
AT3G11860	0	0.215763	0.153135
AT3G22020	0	0	0
AT3G29590	7.675	9.64003	1.77021
AT3G22022	0	0	0
AT1G19210	1.8289	1.05125	0.640729
AT5G18210	6.24801	7.76349	9.8267
AT3G16480	15.1217	13.1022	14.782
AT5G49540	18.0167	22.2261	17.6574
AT3G23370	0.157771	0.141418	0.252208
AT5G14570	30.0052	28.3158	22.9989
AT3G48800	4.93211	4.27808	4.98422
AT1G66590	4.01838	5.98635	4.69652
AT3G25790	0.239824	0.273811	0.262791
AT1G53970	0	0	0
AT5G43630	15.8996	15.116	10.318
AT2G23220	0.025982	0	0
AT3G46565	0	0	0
AT2G15460	0	0	0
AT1G25340	0	0	0
AT4G16930	0	0	0
AT2G22570	3.88383	6.7279	6.4846
AT2G19970	0.199144	0	0.92606
AT1G03530	3.14272	2.80316	4.2963
AT5G25340	0	0.081784	0
AT4G11050	0.114075	0	0.043063
AT5G01440	0	0	0
AT5G47390	28.2062	30.2503	32.1545
AT5G01445	1.57912	0.794592	1.52781
AT3G11280	21.3294	19.7494	9.95936
AT2G20597	0	0	0
AT2G20595	0	0	0
AT4G27320	41.9269	51.2741	38.4278
AT4G19600	10.6976	11.4982	12.1694
AT2G20590	0.706176	0.344341	1.12099
AT5G09315	4.44186	4.19483	4.18891
AT5G09310	10.2487	13.3181	12.1988
AT5G41770	14.2812	14.9589	16.2805
AT4G00110	5.90681	4.3516	5.94356
AT1G03280	17.7789	22.4266	18.5317
AT5G47020	14.4875	14.3531	19.2666
AT3G11130	33.571	40.98	46.1145
AT3G22970	76.7582	115.491	87.3183
AT1G12860	11.1277	9.20136	10.0407
AT3G23080	70.9959	79.1283	67.942
AT3G24535	0.697925	0.310575	0.39194
AT1G58807	17.4161	21.5062	6.233
AT5G05920	4.39734	5.27484	4.10666
AT1G17300	0	0	0
AT2G21880	3.33692	2.1118	3.95576
AT3G49860	0.118695	0	0.166357
AT1G28470	0.413304	0.25188	0.222608
AT4G16200	0	0	0
AT1G80540	0.022675	0.066571	0
AT5G02930	0.029523	0	0.026076
AT5G06690	24.153	28.0153	51.2742
AT3G51990	4.08387	4.14125	4.60722
AT1G30890	8.17428	11.8643	10.2938
AT4G26050	0.026258	0.223655	0.223961
AT1G55980	6.68111	17.4668	9.281
AT2G27060	5.67881	6.3145	4.99242
AT4G26055	0.998518	0.300344	1.39097
AT5G65950	14.8702	14.8284	18.0284
AT3G50020	0	0	0
AT4G21585	3.60149	3.60405	3.8186
AT5G65700	17.6691	21.287	5.3869
AT4G28230	2.93926	1.33005	2.44944
AT4G21580	36.1205	42.1807	21.3236
AT4G24560	9.06564	8.46558	8.96927
AT4G12580	0.508799	0.656899	1.24265
Arabidopsis_thaliana_newGene_39	1.30866	2.10219	1.64784
AT5G40550	3.00218	4.19992	3.22124
AT5G39471	0.17826	0.319803	0.203072
AT2G16340	0	0	0
AT4G26580	0.366161	0.372234	0.465885
AT5G28491	0.073854	0	0
AT3G01760	0	0.036516	0
AT2G20835	3.47904	1.76207	4.71983
AT3G56070	14.3614	11.3711	13.7794
AT3G06230	0	0	0
AT5G59850	54.9959	39.2905	56.7616
AT4G24690	76.1759	102.475	95.0786
AT3G17850	17.6124	21.7144	19.1916
AT1G23580	0	0	0
AT1G75670	3.23262	3.23621	3.89257
AT4G13180	22.0221	23.4199	16.4618
AT3G46510	24.4883	27.5512	27.1968
AT3G13570	19.614	13.0318	22.2716
AT1G11880	2.80813	2.32907	2.72827
AT2G23190	0.02851	0	0
AT1G07950	10.5295	9.42982	12.1104
AT2G30470	8.04292	6.87918	8.10848
AT2G34500	0.472814	0.287115	0.293882
AT2G20860	78.7105	67.7636	76.1683
AT1G53110	3.58808	5.21958	4.12305
AT1G57600	5.99775	7.94485	6.49007
AT4G21050	0	0	0
AT5G26060	0	0	0
AT1G20580	35.8202	27.9935	33.7707
AT3G22030	0	0	0
AT5G62160	0.655783	1.11793	0.694037
AT2G16835	0	0	0
AT5G62165	0.430921	0.623578	0.378963
AT2G25330	0.017081	0	0
AT3G13390	0	0	0
AT4G25770	10.422	11.8566	11.0437
AT2G17120	18.9946	20.3993	26.5861
AT1G79350	10.5846	10.6514	11.8339
AT3G12620	14.2044	12.1555	14.5937
AT1G74100	55.1389	57.9718	42.031
AT3G19630	7.87939	6.97351	7.97756
AT1G73730	6.02534	8.70185	5.67006
AT1G20050	30.8557	37.369	36.1092
AT5G38360	9.60538	9.65425	9.69994
AT5G51915	0	0.283163	0
AT3G18940	7.81872	9.74692	6.82994
AT5G51910	2.55504	4.4186	2.23281
AT1G72460	0	0	0
AT5G37350	6.75857	6.85751	7.81454
AT3G61520	2.33561	2.65652	2.89591
AT5G58890	0	0	0
AT1G69100	0.036407	0	0
AT3G57840	0	0	0
AT2G14270	0	0	0
AT3G02440	0	0	0
AT1G04390	3.24479	3.57101	3.63156
AT1G52640	0.160075	0.106377	0.138945
AT2G32830	4.38498	10.1623	0.946359
AT2G32835	0	0	0
AT1G62450	0	0	0
AT1G13195	5.50655	4.54163	4.1137
AT1G43090	0	0	0
AT4G15120	0.724538	0.418189	0.771141
AT1G15430	4.98849	5.87622	7.06783
AT1G78750	0.350875	0.225767	0.252126
AT3G44820	5.22728	6.01262	4.63358
AT4G26870	21.5923	20.2478	22.6799
AT4G36515	13.6776	13.3519	15.7818
AT4G36510	0.077543	0	0
AT3G19090	0.025069	0	0
AT5G66420	37.72	48.6781	36.786
AT3G45190	16.1881	18.6506	17.3103
AT3G49470	46.7845	46.9423	47.818
AT4G30825	6.9317	6.49108	5.86845
AT5G63610	9.22305	9.27339	11.1656
AT1G32910	0	0	0
AT4G30820	5.05532	4.12294	4.47978
AT5G24575	1.07963	0	0.336089
AT2G46850	0	0	0
AT5G24570	9.38796	2.26478	13.8952
AT1G55510	4.30671	8.93001	6.80843
AT5G57540	0	0	0
AT4G08140	0	0	0
AT4G23340	0.069393	0	0.393639
AT2G40140	28.9235	57.754	45.5395
AT3G07670	16.1574	17.9601	18.9166
ATCG01310	7.80623	9.24531	8.71319
AT1G07040	10.1995	11.59	14.2051
AT5G56490	0.643321	1.03881	0.884449
AT1G16700	41.6247	43.2134	35.4252
AT1G05440	0.179714	0.398241	0.434033
AT4G11930	0	0	0
AT3G51030	4.61384	5.22363	3.37584
AT3G54000	0.982508	1.33499	1.17444
AT1G49790	0.582227	0.5539	0.303289
AT5G50790	0	0.192636	0
AT5G52320	35.8418	38.038	26.2647
AT1G09140	40.93	60.6325	43.7823
AT1G76610	1.96062	2.15561	1.87768
AT2G32160	39.3052	52.8614	39.9554
AT2G30990	11.0986	14.7497	13.5583
ATMG01275	0	0.208427	0.193772
AT5G17240	2.02431	2.0642	2.38869
ATMG01270	0.193781	0.048321	0.050329
AT1G44010	0	0	0
AT5G52490	0	0	0
AT1G59810	0.034811	0	0.023241
AT5G25620	1.78388	1.47787	1.48586
AT1G63360	10.0991	15.803	10.6921
AT5G61610	0.19105	0.296162	0.343858
AT5G20050	10.4663	17.6254	13.4849
AT2G46420	10.5405	12.794	12.2371
AT4G27040	15.9187	18.9429	15.2272
AT5G44620	0.325459	0.385095	0.893436
AT5G64130	50.7021	36.0669	65.6307
AT4G05631	1.28957	0.86637	1.32063
AT4G05630	0	0	0
AT4G05632	0	0	0
AT5G55560	1.46265	1.61323	1.44338
AT1G74170	3.10535	3.17198	3.29169
AT2G37070	0.111466	0.126898	0.047002
AT4G33030	185.841	222.175	124.334
AT1G74920	69.1697	86.5409	80.3827
AT1G54390	7.20756	6.69652	7.10301
AT1G74929	0	0	0
AT3G54660	91.1827	96.596	71.3559
AT1G06130	17.9285	20.7955	19.3264
AT4G02170	0	0	0.055838
AT1G06137	0	0	0
AT3G59550	0.876073	0.545597	1.21712
AT1G06135	0	0	0
AT3G24575	0.349857	0.390624	1.39413
AT1G31580	999.023	1312.88	1375.42
AT4G05180	2611.09	1777.1	2440.39
AT5G58790	1.76143	2.48066	1.94524
AT5G21010	6.82073	6.99783	7.99132
AT3G57060	1.57206	1.52119	1.82027
AT3G21150	1.68762	4.10044	3.00249
AT3G57062	23.3486	35.2061	21.5257
AT3G01200	17.6604	22.9713	18.1264
AT5G17030	0.287717	0.188903	0
AT1G34403	0	0	0
AT1G34400	0	0	0
AT4G04580	0	0	0
AT4G28170	0	0.193711	0.190685
AT1G24230	0	0	0
AT5G12360	2.01528	0.604691	0.860085
AT1G68070	9.98808	13.4816	10.3323
AT3G58200	1.89189	2.03181	1.79903
AT1G48040	2.66406	2.7223	1.82828
AT1G30230	99.5837	108.719	122.285
AT5G45280	23.8094	23.1842	22.9188
AT1G47657	0	0	0
AT1G71830	1.88494	1.75739	1.87503
AT2G40960	9.35586	9.19796	8.66059
AT3G56330	3.20294	3.7435	3.97801
AT3G09850	21.5868	26.9479	20.4089
AT2G45300	20.2075	20.1621	18.3546
AT4G08920	91.2455	109.187	90.2927
ATMG00710	0	0	0
AT1G62280	0	0	0
AT5G50230	9.04068	9.90039	9.80427
AT1G75330	54.1846	52.5311	55.4111
AT1G07770	136.15	135.114	129.86
AT1G70120	0	0	0
AT1G75335	3.07101	2.34069	1.61648
AT5G57950	9.52791	9.96431	9.98553
AT1G73470	27.6011	32.5777	26.9339
AT3G28990	0	0	0
AT5G12980	7.31005	5.94751	7.98703
AT2G35320	12.04	10.621	10.2027
AT3G29020	0	0	0
AT1G25180	0.069112	0.091301	0.097889
AT5G15350	57.0292	19.3251	51.0465
AT5G14000	0.11961	0.049304	0.028349
AT1G11840	194.771	324.938	170.119
AT2G04400	37.7171	50.7772	31.2661
AT2G28000	144.022	114.49	121.408
AT4G31300	63.5926	48.6016	59.8501
AT5G11180	0	0	0
AT5G49700	0.595064	0.307624	0.387925
AT1G61800	8.77968	10.0352	0.433697
AT4G20080	0	0.023129	0
AT5G10270	8.10971	7.06659	8.83186
AT5G35080	6.64493	8.71054	9.00934
AT5G47620	15.287	18.1164	17.0681
AT2G45870	1.13811	0.835246	1.24933
AT5G43530	0.07975	0.037307	0.064519
AT2G36670	6.26306	7.60818	5.66846
AT5G15970	370.94	420.416	1479.41
AT1G32270	0	0	0.162522
AT4G20555	0	0	0
AT2G41375	0	0	0
AT4G00467	0	0	0
AT4G20550	0	0	0
AT2G41370	3.51132	2.7959	3.8548
AT3G02160	0.971574	1.46976	0.66769
AT1G17140	29.1038	31.3656	29.6461
AT1G17145	7.86123	9.82546	11.1258
AT1G17147	4.76292	10.4265	21.2257
AT3G60920	0	0	0
AT3G24330	0	0	0
AT3G07530	0.988464	1.40537	0.986364
AT1G28670	12.7163	11.9963	13.2449
AT5G43280	10.291	14.4587	11.2579
AT1G52618	3.16138	4.28662	5.62468
AT5G43285	0	0	0
AT5G47920	0.523702	0.125858	0.536986
AT1G16810	60.0173	48.0559	74.043
AT1G62380	143.76	107.342	135.52
AT4G32140	5.20821	6.32253	7.05059
AT2G18570	6.11071	4.03905	5.80771
AT1G77200	1.49107	1.09198	1.25805
AT4G36650	4.35552	3.78751	5.16954
AT3G47620	31.5293	21.7401	37.2044
AT5G01930	10.4293	6.59867	12.7665
AT5G17720	0	0	0
AT1G32490	9.7752	10.8899	11.0235
AT5G40390	13.4738	17.8595	13.1698
AT5G18800	50.5272	49.5999	54.2649
AT1G49960	0.016959	0.055666	0.022912
AT1G35720	468.755	718.094	362.305
AT1G64970	42.0989	60.9385	30.3458
AT2G40420	8.54129	10.3493	8.40725
AT2G47430	0	0	0
AT1G80050	12.915	9.50023	13.0613
AT3G53200	0	0	0
AT2G46740	0.483488	0.086443	0.418583
AT3G09070	3.41412	1.86981	4.64681
AT1G67770	0	0	0
AT4G37010	0.827783	1.2314	0.457996
AT2G02800	18.9381	18.134	22.24
AT1G26510	0.018185	0	0
AT1G02100	18.1735	22.9106	22.4826
AT1G23740	227.704	284.448	144.443
AT1G26515	0	0	0
AT3G15920	4.56894	4.81982	4.29605
AT1G31910	31.9793	38.1938	36.1625
AT4G03340	0.755975	0.798931	0.90471
AT1G76150	22.7766	27.0272	27.0616
AT4G19830	22.267	14.1701	17.2776
AT1G10910	12.042	11.8395	12.6282
AT4G02430	7.43712	10.0571	9.15985
AT3G20360	0	0	0
AT1G16360	0	0	0.100899
AT3G20362	0	0	0
AT3G23940	24.8355	12.6095	23.6483
AT1G29230	0.193147	0.17306	0.266435
AT5G16090	0	0	0
AT5G19040	0.703384	0.323941	0.318414
AT5G02770	39.4433	68.2962	45.4515
AT4G13960	0	0	0
AT4G13965	0	0	0
AT4G13968	0	0	0
AT2G01440	8.59954	8.50525	9.98654
AT5G41110	4.19226	4.69338	4.45436
AT1G22190	31.7238	38.5606	37.743
AT2G17320	10.4892	13.0198	11.6366
AT5G13110	9.68672	9.05939	6.83789
AT1G65730	0.035422	0.060254	0.088625
AT1G65735	0	0	0
AT5G16540	16.8385	17.6606	15.5924
AT5G37590	2.35235	2.51775	3.20196
AT3G61723	0	0	0
AT3G13800	8.34381	5.98834	8.61383
AT3G17380	2.72645	2.5346	1.73401
AT5G35870	0	0	0
AT5G03790	0.036237	0	0.128093
AT5G03795	0.290258	0.218735	0.161619
AT4G34090	17.0127	19.7145	18.4367
AT3G26400	9.94787	11.5122	12.0592
AT2G42110	0.833191	0.481149	1.45521
AT5G38610	2.07492	1.32815	2.81458
AT4G23760	9.29426	10.5109	9.70854
AT1G60815	0	0	0
AT1G15630	0	0	0.120086
AT1G34070	0	0	0
AT3G61890	15.1663	13.5174	10.8501
AT3G17650	20.5581	25.7812	32.8019
AT3G17655	0.420195	0.215633	0.134754
AT5G18390	2.74246	3.76237	3.49557
AT5G03420	17.8763	15.9464	19.9987
AT1G14320	222.679	171.429	209.107
AT2G27600	47.8272	45.1913	49.0718
AT2G21290	38.9966	45.6043	40.4032
AT3G16380	0.14176	0.146517	0.364231
AT2G14670	0	0	0
AT3G48100	3.33763	1.76689	4.68598
AT3G28030	3.06826	4.90913	3.7436
AT5G23740	52.6984	36.9554	55.6458
AT4G39110	0.33994	0.282969	0.446712
AT5G39370	0	0	0.071836
AT3G49270	0	0	0
AT1G16790	1.7229	1.85415	7.217
AT1G15980	115.115	119.677	108.908
AT5G24770	45.0849	49.8374	20.5921
AT5G15010	1.52861	1.94518	1.36006
AT5G18020	12.137	4.01836	10.223
AT4G10680	0	0	0
AT3G55310	0	0	0
AT5G36907	0.07678	0	0.139275
AT5G08760	27.444	20.0961	30.4004
AT4G18050	1.35474	1.39057	1.36382
AT4G35320	15.2994	10.3296	11.2311
AT2G13370	7.82973	11.5288	11.8479
AT2G45460	2.34977	3.25212	2.58255
AT1G05600	2.98599	4.90101	3.46685
AT2G15230	8.13251	9.23975	9.72163
AT1G02050	3.52256	1.88547	2.60402
AT1G14580	13.6891	11.0341	13.9042
AT5G46230	3.66897	2.22213	2.53889
AT3G16520	110.34	105.084	85.5021
AT3G12860	1.09224	0.80609	0.817881
AT3G16525	0	0.003929	0
AT4G24880	3.00873	3.23519	3.38863
AT1G66410	104.722	150.633	112.422
AT3G13530	5.2252	5.13643	5.87384
AT1G08180	3.26039	3.10521	3.71143
AT4G11485	0	0	0
AT4G11480	0.063563	0	0
AT1G07470	11.1281	14.0388	13.8266
AT4G01470	0.042298	0.195543	0.040102
AT3G63490	314.478	188.601	288.296
AT1G12980	0	0	0.035346
AT4G00700	1.31806	2.89705	1.5263
AT1G07473	0	0	0
AT3G23122	0	0	0
AT3G23123	0	0	0
AT3G23120	5.52604	5.6519	5.25079
AT4G15470	78.1158	110.05	92.8947
AT1G17800	0	0	0
AT5G05060	22.9519	25.2679	21.8307
AT4G15475	8.98918	12.5731	10.5596
AT2G20650	2.33793	1.73877	2.88718
AT4G27280	71.1473	81.4312	88.6931
AT2G25510	911.756	1252.29	1189.85
AT1G52870	87.9323	120.554	85.7619
AT3G46230	0.062038	0.250946	0.175271
AT5G60850	44.2477	38.2409	47.7289
AT2G32200	1.5448	3.59697	5.69579
AT2G22720	21.5917	20.1317	17.3391
AT1G54150	7.15583	8.96812	8.6868
AT3G51540	0.13281	0	0
AT3G01040	5.77484	8.07358	6.45178
AT4G26620	17.4084	21.1619	16.246
AT3G57260	96.2082	140.236	63.8936
AT5G08650	68.8294	76.0402	62.0407
AT1G03090	10.2005	12.403	12.9777
AT4G21930	10.6064	16.75	6.97074
AT5G05680	3.08336	2.60547	3.5464
AT3G53940	0.980511	0.888861	1.55804
AT3G18350	5.71561	6.46075	6.82594
AT3G10160	14.0506	12.8435	17.1166
AT4G12170	0	0	0
AT1G78130	9.25005	13.4305	8.90448
AT3G01590	13.0455	13.3358	13.9826
AT5G07680	0.330315	0.34714	0.723892
AT4G28370	5.58085	7.71343	5.05306
AT1G74800	4.78456	5.83079	5.45615
AT3G47540	6.77538	6.25765	5.85006
AT2G06565	0	0	0
AT2G33150	102.094	126.07	129.515
AT3G10290	0.236462	0.116934	0.107779
AT1G80350	11.8532	11.3673	12.7891
AT5G06080	0	0	0
AT5G07350	26.0792	26.0026	26.9289
AT2G24390	18.0831	31.1987	16.5281
AT5G61890	0.18449	0.085288	0.244171
AT2G24395	17.7376	15.1609	16.6806
AT1G54840	0.34615	0.24132	0.273641
AT4G12790	18.3092	18.8826	19.0806
AT4G24710	0.648459	0.613177	0.8877
AT4G24715	0	0	0
AT2G26720	0	0	0
AT2G29510	15.8706	18.4656	17.4732
AT4G13220	21.3523	20.4222	21.7355
AT1G07570	7.44864	7.50335	5.91244
AT1G70320	14.8003	19.3541	23.739
AT1G23260	19.2052	35.4014	23.0313
AT4G14790	2.76854	3.99229	3.35206
AT1G73670	13.4626	18.1651	13.3874
AT3G06060	15.223	11.5645	16.7181
AT2G26890	12.2258	13.413	16.1222
AT1G55970	3.22612	3.08514	3.78385
AT1G01930	6.19581	6.18246	6.25847
AT1G70490	131.325	150.897	134.533
AT3G12470	0	0	0
AT4G14245	0	0	0
AT1G04210	7.30493	9.35563	9.41705
AT4G14240	16.5518	21.3166	13.2205
AT1G68460	0.107208	0.199795	0.05082
AT4G31140	5.61869	5.96594	6.91611
AT2G34315	0	0	0
AT2G34317	0	0	0
AT2G34310	21.8961	23.8901	17.9843
AT2G39140	15.5304	10.2242	18.3246
AT2G31790	62.6794	40.6273	47.5525
AT2G28640	0	0	0
AT2G19410	0.035627	0	0
AT2G37650	3.51208	4.58391	5.52747
AT3G15130	0.364812	0.538044	0.468941
AT3G48660	0.988045	1.57759	0.669284
AT1G56140	4.34089	5.53411	5.47544
AT5G63130	8.17957	10.5861	5.38026
AT5G63135	5.99465	4.09937	4.75736
AT1G56145	2.11259	1.98829	2.90355
AT2G41170	4.81982	3.67613	4.35688
AT3G43670	26.3999	28.2669	32.202
AT5G58910	0	0	0
AT3G02760	11.4862	12.4241	11.3471
AT3G07730	1.57007	4.27147	3.04149
AT3G45780	115.202	126.564	133.398
AT3G08500	0.313734	0.046092	0.288953
AT4G33780	21.7792	28.5985	19.1037
AT3G08505	4.15735	5.65686	4.71987
AT5G56510	0	0	0
AT1G72230	9.38132	3.63119	9.60379
AT4G22710	59.7534	95.8387	71.2595
AT3G04420	1.41394	1.38265	0.60734
AT1G69730	14.6542	18.0175	13.3812
AT4G09420	0.742616	0.939339	0.707367
AT3G44780	0	0	0
AT3G44785	0	0	0
AT5G10070	6.38469	8.15211	8.09594
AT4G36490	0	0.050587	0
AT3G07880	29.7565	24.8346	29.1532
AT1G43665	0	0	0
AT1G43667	0	0	0
AT1G43666	0	0	0
AT2G04090	0.10311	0.059584	0
AT3G42786	0	0	0
AT3G42780	0	0	0
AT1G77770	7.16802	8.30167	6.99978
AT3G58420	0	0	0
AT1G56610	4.68094	10.1883	6.36122
AT5G60440	0.32931	0.328152	0.271492
AT1G55490	199.251	145.594	155.434
AT2G47630	8.92578	11.0985	7.98796
AT1G48580	0.393049	0.732861	0.82456
AT5G61790	67.286	87.096	84.5962
AT2G46580	10.77	13.1567	10.6066
AT3G04280	0	0	0
AT3G09670	4.08721	4.61224	2.96354
AT5G63860	56.7029	61.9838	63.0256
AT2G36260	0	0	0
AT1G63670	5.72678	8.15431	7.36571
AT1G75950	120.129	101.073	118.736
AT1G55720	0	0	0
AT4G29760	0	0.091922	0
AT3G56900	2.95894	2.40374	3.81485
AT3G05775	0	0	0
AT2G47180	21.0116	16.0321	12.1816
AT3G05770	0	0	0
AT4G03100	2.14426	1.43513	1.73401
AT3G59460	0	0	0
AT5G20240	0.188433	0.35864	0.104943
AT3G54210	278.953	192.419	259.885
AT3G20160	0	0	0
AT1G49180	3.84465	4.08457	4.04711
AT4G32551	13.4474	11.8942	16.0718
AT5G52510	19.3377	23.6122	16.9553
AT2G18876	7.77816	10.1003	10.1221
AT3G01900	0.024667	0	0
AT5G48953	0	0	0
AT5G48950	0.574214	0.937151	0.538844
AT4G08480	6.53593	10.198	7.22234
AT5G55150	0.04025	0	0.038159
AT1G09330	18.1329	19.4552	21.7376
AT1G76420	0.032356	0	0
AT5G54200	4.49636	4.98883	4.74769
AT2G36880	184.138	116.027	141.126
AT2G36885	24.2818	15.5318	18.6764
AT1G49230	2.73874	2.94447	6.99347
AT3G16140	686.883	493.029	635.875
AT4G29180	0.089564	0	0
AT2G39960	19.3466	19.7222	24.59
AT1G70860	0	0	0
AT2G37130	20.9212	14.1406	38.757
AT5G44180	11.8254	16.7396	13.7598
AT4G31920	7.3295	7.27355	7.36915
AT5G13750	9.53095	8.36012	8.38214
AT5G45850	0.910583	0.80306	0.58929
AT5G65960	24.0244	27.9692	25.3388
AT5G61420	46.2006	30.3653	47.5123
AT1G46408	0	0	0
AT3G57740	0.287472	0.444391	0.654656
AT1G31420	57.1299	53.6994	57.2538
AT5G44450	11.9852	15.3241	12.3383
AT5G48375	0	0	0
AT4G09990	0.549881	0.361533	0.86241
AT4G33200	6.44787	6.79163	7.84769
AT4G34250	7.49599	7.24555	6.23064
AT3G21690	38.8174	46.0809	33.1789
AT1G27950	100.271	73.9945	98.4368
AT4G04950	17.0112	21.9824	16.0616
AT4G04957	0	0	0
AT4G04955	11.4412	15.6213	11.1711
AT5G45580	0.07524	0.069566	0.248996
AT5G43860	2.8053	1.42507	2.29461
AT5G65280	6.91352	8.98533	3.35042
AT3G63255	0	2.89982	0.204881
AT1G06730	5.22468	6.37015	5.47608
AT4G05390	9.91481	9.7466	7.67566
AT3G21340	0	0	0
AT5G56240	8.26304	8.57813	9.29867
AT2G42460	0	0	0
AT2G42465	0	0	0
AT5G04530	8.59034	5.75774	10.053
AT5G51350	1.82754	2.21988	2.57527
AT5G16700	0	0	0
AT5G12080	7.14115	7.29065	7.66282
AT5G53260	0	0	0
AT5G18620	6.79601	5.92308	8.64488
AT1G47750	5.76736	9.73328	6.64812
AT1G73880	2.57662	2.04086	2.80563
AT1G73885	227.2	203.866	232.345
AT2G05250	4.5932	5.53367	5.20554
AT5G45320	0.78108	0.416639	0.274027
AT3G28540	21.6301	43.4721	13.231
AT5G14700	11.1676	15.8451	7.99368
AT1G56060	1.249	1.6754	1.08374
AT4G35120	0	0	0
AT4G39460	25.1738	23.568	24.6429
AT2G38370	2.50277	2.2576	2.82117
AT3G54050	680.835	616.76	578.15
AT2G29250	0	0	0
AT5G11060	34.3273	26.3345	40.7016
AT1G26330	0.387878	0.158059	0.474835
AT5G36950	3.62185	4.62345	5.74636
AT4G04040	62.0976	87.7599	54.7054
AT1G33060	5.41291	6.80471	6.17834
AT1G24793	13.9687	16.573	14.3315
AT2G45110	0	0	0
AT3G11410	79.9507	132.341	91.6025
AT4G40070	1.40878	2.09612	1.37947
AT5G50000	26.3824	27.9913	32.3081
AT4G01671	0	0	0
AT4G01670	2.71066	2.37122	4.72666
ATMG00520	0.131896	0.235934	0.310027
AT1G25440	284.324	400.897	275.832
AT1G14870	2.32595	4.6866	2.2967
AT5G49930	6.35883	8.56316	6.85542
AT5G46740	2.12809	1.36849	2.57265
AT1G22790	15.3497	20.1773	18.3453
AT5G42050	86.4356	91.3476	104.601
AT5G42053	0	0	0
AT1G35500	0.088794	0	0
AT1G66160	3.95914	3.00991	5.02878
AT2G35510	15.9726	23.6026	15.8272
AT3G05020	11.4337	9.82268	12.194
AT1G33390	2.74424	2.77274	3.52452
AT2G39420	13.0399	19.7034	13.5248
AT3G46030	76.7061	86.2491	74.2203
AT3G23450	10.336	6.5822	10.2918
AT4G18440	88.3677	104.346	62.284
AT3G27340	14.7873	13.4476	14.3628
AT5G01015	18.4743	15.525	17.4896
AT5G01017	0.406009	0	0.663288
AT5G01010	40.3572	36.3087	43.4641
AT1G74270	91.8413	65.5344	76.9041
AT3G19580	12.5347	10.4187	16.2891
AT1G48912	0	0.438973	0.363097
AT1G48910	0	0	0
AT3G46780	845.437	711.819	738.662
AT1G29910	8410.21	7245.31	6316.08
AT2G22250	7.71455	8.27617	7.47069
AT2G19210	0	0	0
AT1G79840	6.41058	5.41599	6.56852
AT1G33930	1.09949	1.23007	1.23703
AT1G27170	1.58926	1.86552	1.67027
AT1G13340	2.86408	2.22785	1.99492
AT1G62260	1.19845	1.46853	1.22784
AT1G62262	0	0.105924	0
AT5G40740	5.04725	4.98574	5.72614
AT5G51620	10.4142	9.98172	10.0407
AT2G01960	0	0	0
AT5G44840	0	0	0
AT1G11960	4.5884	5.37797	5.76113
AT5G41830	0.218116	0.311867	0.245554
AT3G50960	2.04752	3.35647	2.70018
AT3G15880	20.538	24.1094	22.504
AT1G17750	0.653261	0.691252	0.437283
AT3G24100	25.1517	20.7876	24.4784
AT1G06140	0.239818	0.392879	0.415752
AT5G35540	0	0	0
AT3G60770	89.6586	57.8852	88.5471
AT3G47780	0.979469	0.934903	0.977378
AT5G43090	0	0	0
AT3G25855	1.43462	0	0.923487
AT3G25850	0	0	0
AT5G07110	11.4286	7.7933	12.9
AT5G38130	0.149705	0.102773	0.056772
AT2G13510	0	0	0
AT1G28350	6.74787	5.56653	8.21681
AT1G50720	0	0	0
AT5G02090	1.28271	0.915708	1.14515
AT1G23460	3.17656	2.07248	3.64185
AT1G23465	1.15026	1.66272	1.22449
AT4G37190	4.14525	4.07798	4.80488
AT1G52470	0	0	0
AT3G53430	101.271	88.6889	90.9371
AT1G12700	1.47346	1.55402	1.55541
AT4G37220	1.57835	3.95793	0.69903
AT2G02610	0	0	0
AT3G13100	1.61924	1.75005	1.11708
AT3G12270	3.38373	3.42031	4.24963
AT5G57000	4.55757	3.1571	4.70533
AT1G04050	1.12565	1.27949	1.38783
AT5G42870	12.3851	19.4582	14.7939
AT5G38790	0	0	0
AT3G14820	0	0	0
AT1G10700	17.4383	16.9222	14.8241
AT5G02630	4.2081	6.50715	3.98161
AT1G60130	0	0.027429	0
AT5G37140	0	0	0
AT1G29000	0	0	0
AT2G43470	0	0	0
AT1G29005	0	0	0
AT5G03320	10.597	10.4145	11.4759
AT5G38865	9.68192	3.20635	10.9341
AT5G38860	4.87389	6.75246	4.46697
AT5G08350	0.190228	0.380609	0.626124
AT5G04670	5.77617	9.35163	6.79306
AT1G51920	0.147709	0.512135	0.249733
AT5G27360	7.99835	4.61282	5.73261
AT5G19230	5.29387	4.15342	4.34519
AT1G08680	11.312	9.61326	12.6514
AT1G15280	20.3763	17.8715	24.0622
AT1G19500	0	0	0
AT2G17510	9.49554	10.5085	9.14888
AT4G14000	5.20674	8.08392	5.28028
AT4G34750	4.56873	8.34975	5.70719
AT4G38470	21.6165	16.7415	30.17
AT3G55870	0	0	0
AT3G48310	12.633	15.1487	12.5353
AT3G45540	0	0	0
AT5G66850	13.5742	14.4781	15.1534
AT4G39700	0	0.448761	0
AT2G11205	0	0	0
AT2G11200	0	0	0
AT1G53400	17.6433	30.4491	22.7283
AT3G52470	40.7585	25.5361	38.9392
AT3G61910	0	0	0
AT2G15910	11.1403	10.2578	13.5442
AT5G07800	1.63976	1.16578	1.25447
AT5G36230	58.1676	72.225	62.9454
ATCG00430	1.36886	1.18731	1.48774
AT2G42700	5.64907	5.63217	5.69246
AT4G11560	11.6868	16.2596	12.4255
AT5G23280	18.0421	15.7782	20.2543
AT3G11990	0	0	0
AT3G63510	9.64115	6.02358	7.55518
AT1G05010	144.802	175.22	170.721
AT1G15860	12.8021	12.0892	12.6919
AT5G09400	8.63556	10.8854	10.9506
AT3G55290	6.10275	7.21438	5.56257
AT1G61770	16.3713	10.9474	17.8044
AT2G21480	0	0	0
AT5G05180	2.61913	2.07433	2.06225
AT2G23390	32.2765	34.991	30.4337
AT2G26140	35.8817	42.3634	36.6847
AT3G22440	77.5773	87.0957	93.3302
AT5G24100	0	0	0
AT5G24105	5.67502	3.30935	6.1267
AT1G02790	0	0	0
AT4G14910	13.0249	11.6991	12.9098
AT1G18360	31.0765	34.6185	23.5539
AT1G55120	9.62324	13.6606	10.9902
AT3G55120	16.8512	23.2096	7.67076
AT2G21730	0.359744	0.163427	0.022329
AT5G25850	0	0	0
AT3G54450	0	0	0
AT2G15000	6.10948	4.46797	5.92337
AT4G16510	5.12962	2.57961	3.05823
AT1G31620	0	0	0
AT2G31960	18.4216	22.4682	20.5899
AT4G16515	0	5.84157	22.2215
AT2G23640	0	0	0
AT3G58740	0	0	0
AT3G50510	0.295589	0.072964	0.059853
AT5G35950	0	0	0
AT4G27745	8.3907	9.43947	6.93723
AT4G27740	25.7905	39.5109	32.305
AT1G06540	5.49334	7.48968	7.30402
AT3G54980	1.67773	1.96989	1.51579
AT4G26290	0	0	0
AT3G23710	4.40802	3.78905	3.85891
AT3G23715	0	0	0
AT2G25490	36.2346	53.1999	35.0139
AT1G09645	11.833	16.3756	15.4699
AT5G25270	20.5452	21.9111	23.8211
AT1G09640	53.3858	53.2469	61.1502
AT1G54290	13.4642	10.8317	13.1691
AT5G61220	30.7271	13.2513	28.9741
AT5G01750	208.049	120.629	246.537
AT2G42830	0.033182	0	0
AT5G06760	1.94237	1.11876	1.26994
AT2G25720	10.7283	15.1436	12.0396
AT5G64540	0.0799	0	0
AT3G45840	0.025029	0	0
AT2G32430	2.54228	4.6993	3.04476
AT1G03110	4.08704	2.81806	3.58013
AT1G51110	63.5734	62.783	61.4052
AT3G47990	9.66037	10.9723	10.326
AT1G30710	0	0	0
AT5G20730	11.5117	10.6291	13.0704
AT4G35420	3.62559	3.08171	3.09603
AT3G01650	7.92061	5.59029	7.59922
AT4G25670	36.3435	48.571	37.0509
Arabidopsis_thaliana_newGene_424	0.165857	0.221122	0.212566
AT4G21740	7.50895	5.87373	9.28391
AT5G26770	3.96103	5.93346	6.06676
AT3G56580	13.7883	11.4124	12.1013
AT3G06920	1.37199	1.426	1.99816
AT3G10310	0.947301	0.567537	1.05069
AT5G59340	0	0.186271	0.463127
AT4G13070	1.57783	2.23295	2.52232
AT1G70510	0.27022	0.148057	0.447523
AT4G13075	0	0	0
AT3G13662	0.078608	0	0.076107
AT3G13660	0	0	0
AT5G53060	3.87799	4.21841	3.93
AT2G38170	147.176	259.33	194.641
AT2G24450	0	0.067783	0
AT3G18670	0.475117	0.16028	0.441025
AT5G61910	6.39638	6.25777	9.33682
AT3G14120	3.55013	4.28214	4.66928
AT2G30360	5.24821	5.80936	5.74004
AT5G11260	3.69451	3.43503	3.11251
AT2G36400	4.52133	4.68872	7.97226
AT3G02350	28.8407	33.1564	30.2034
AT3G44080	0	0	0
AT2G16750	5.27091	4.92461	6.27567
AT5G26190	0.350225	0.219181	0.231615
AT4G28650	3.83942	5.4885	4.26824
AT4G30420	0	0	0
AT5G59960	13.6127	14.4742	15.2499
AT4G24100	5.57984	6.81937	6.03002
AT2G33470	24.8	34.34	27.894
AT5G58740	42.964	30.5925	45.1458
AT5G27820	6.82881	4.40677	6.91608
AT2G26910	35.1574	37.859	37.1671
AT3G42860	0.997164	0.927619	1.17312
AT2G29720	5.73973	11.9132	16.3559
AT2G31180	0.172327	0	0.140232
AT2G18320	0	0	0.189603
AT1G36180	1.93079	2.07679	2.17645
AT1G14687	1.07657	1.75006	1.15937
AT2G18328	25.2107	14.5653	25.4474
AT3G44330	14.8658	18.0069	20.215
AT5G52360	0	0	0
AT4G32370	0	0	0
AT4G36860	8.16468	9.5135	8.09381
AT3G19780	4.60809	3.90397	4.47212
AT1G68340	1.91589	3.59917	2.36785
AT5G66330	3.51158	2.49016	5.10171
AT1G38065	3.97737	0	0
AT5G66335	0	0.242521	0
AT2G30580	3.14078	3.80277	3.48805
AT1G72910	46.2998	72.1375	51.054
AT2G34290	0	0	0
AT3G56860	27.985	26.7105	34.165
AT4G00830	18.5327	18.9553	19.0684
AT4G20900	0	0	0
AT4G23510	0.019624	0	0
AT3G19250	0.662817	0.84582	0.781447
AT1G73350	5.29704	5.17241	9.15577
AT5G52080	0	0	0
AT5G54870	18.4241	16.6471	17.4757
AT2G05645	0	0	0
AT2G05642	0	0	0
AT2G32980	7.98142	10.731	8.85252
AT3G03405	0	0	0
AT3G07380	0.16274	0.177831	0.452891
AT1G68690	1.39203	1.35197	1.30553
AT1G05970	6.09149	6.00582	5.51224
AT2G05100	4273.14	3118.69	3130.92
AT2G34123	0	0	0
AT2G34120	0	0	0
AT5G14980	0	0	0.044829
AT1G42700	0	0	0
AT4G36280	3.84377	5.42622	4.42027
AT5G10600	2.2351	4.97136	4.04913
AT5G10605	3.02663	1.88259	3.24678
AT4G33420	0.393614	0.4639	0.528243
AT2G19050	0	0	0
AT1G76320	4.52175	5.96075	5.23448
AT2G35450	14.3396	13.5766	16.2872
AT4G08380	0	0	0
AT3G45060	0.21189	0.161435	0.447476
AT2G01080	11.2977	8.73019	14.3072
AT1G48285	0	0	0
AT5G17950	0	0	0
AT5G05770	0	0.585374	0.102825
AT4G31480	25.8164	30.1491	31.4486
AT1G62060	0	0	0
AT1G32600	0	0	0
AT1G56330	59.5196	61.3004	67.8633
AT3G57970	3.24113	3.61147	3.37417
AT2G41700	8.34645	9.64225	9.05704
AT2G44550	0	0	0
AT2G41705	6.71018	9.09416	7.32514
AT4G36130	44.7839	34.3348	48.8538
AT5G60630	0.274035	0.190881	0.760124
AT4G29680	10.6102	8.49519	10.185
AT1G35375	0	0	0
AT2G19580	3.32358	2.57348	4.13077
AT2G40070	8.59534	7.88788	11.3254
AT3G07960	0.888611	0.508528	0.580856
AT3G08710	12.5667	12.9317	16.3485
AT1G72000	0.108484	0.173698	0.115057
AT2G35980	0.744987	0.201311	0.23052
AT2G03720	0	0	0
AT2G04115	0	0	0
AT5G51570	12.2355	11.7262	18.0416
AT5G39220	0.779844	0.476536	1.08297
AT4G22505	1.64913	2.08971	5.35967
AT5G67170	3.5919	3.41179	3.3171
AT1G77630	3.53393	2.63369	4.67417
AT1G69560	0	0	0
AT1G49880	3.55494	2.60804	4.06431
AT1G76580	6.14144	7.48171	8.05358
AT5G55050	2.46615	2.01998	3.28227
AT2G47390	35.6256	31.1231	57.9099
AT3G05520	22.1494	21.2631	21.4272
AT4G08520	29.4421	30.5397	32.693
AT5G17370	2.42595	1.87993	1.99594
AT4G30990	2.55257	3.19966	4.35026
AT4G30993	20.9723	18.2483	20.0034
AT4G30996	20.8188	26.7695	19.6872
AT2G36180	0	0	0
AT3G22170	15.1298	17.873	16.4796
AT1G77980	0	0	0
AT3G30340	0.42827	0.042535	0.348562
Arabidopsis_thaliana_newGene_222	6.45629	6.32165	7.11699
Arabidopsis_thaliana_newGene_221	0.039139	0.224197	0.129459
Arabidopsis_thaliana_newGene_227	0.734105	0.854872	0
AT5G60380	0	0	0
Arabidopsis_thaliana_newGene_229	0.319983	0.800232	0.121911
AT1G02840	55.8419	48.1901	59.7293
AT5G50620	0	0	0
AT4G37420	0	0	0
ATMG00300	0.023902	0.061386	0
AT2G02450	10.0879	10.2374	10.9562
AT2G02455	0.339983	0.293095	0.226546
AT1G63000	42.0225	38.7896	43.9863
AT4G29530	1.33155	1.01563	1.846
AT1G64050	7.81376	6.39416	9.63351
AT1G10540	0.113153	0.253178	0.169348
AT1G34130	15.5426	18.8174	16.1392
AT2G46040	1.0693	1.04302	1.38248
AT4G06744	0.735529	0.958162	1.32251
AT4G06746	2.28547	3.29893	3.03833
AT5G12470	69.5148	65.1987	47.5172
AT4G02040	1.42559	1.95758	1.22057
AT3G20730	0.333201	0.199817	0.487806
AT2G02180	19.5081	29.5899	18.1082
AT2G43670	0.154313	0	0
AT5G52700	0	0	0
AT1G70985	4.61975	2.61689	4.00837
AT1G70980	8.59485	11.9072	10.2623
AT5G03120	10.3545	6.76389	14.8595
AT5G04470	10.0145	5.36452	10.2798
AT1G65090	0	0	0
AT5G04475	0.030193	0	0.107178
AT5G08110	1.37127	1.63579	1.48686
AT2G45630	9.39651	14.2094	12.3795
AT5G54010	0	0	0
AT5G65110	17.1944	14.1494	21.1051
AT5G03690	4.86991	3.74223	5.7221
AT4G34190	186.941	168.599	166.425
AT4G38670	8.54274	6.30795	8.30367
AT1G13485	0	0	0
AT5G12290	6.82935	9.22421	8.10277
AT5G16930	1.88255	1.3575	2.14939
AT5G19740	3.30127	3.55511	4.22791
AT1G13480	0	0	0
AT1G62840	2.3914	2.93418	3.26197
AT5G11920	0.961234	1.80596	0.515203
AT3G21060	5.4334	5.08647	6.21413
AT4G05210	0.162672	0.049676	0.232144
AT4G10010	0	0	0
AT4G11760	0	0	0
AT1G24610	14.065	11.3268	12.7873
AT5G09640	0	0	0
AT4G19570	0	0	0
AT5G53540	12.7397	13.4246	11.5446
AT2G04930	0	0	0
AT2G01370	0	0	0
AT5G41260	9.76612	10.7271	16.6028
AT5G49010	1.87554	1.54981	1.91144
AT2G01379	0	0	0
AT5G49015	6.10388	9.33834	8.28183
AT3G16770	120.096	96.0167	180.254
AT3G11200	21.1557	24.1901	15.8545
AT3G63060	0.89947	0.831521	0.389989
AT3G22600	7.08307	4.58101	0.963033
AT4G01820	0.023117	0.027644	0.02243
AT4G19680	0.066755	0	0
AT1G67930	9.84141	7.58223	12.6286
AT5G41590	1.10816	0.175924	1.50807
AT3G26770	0.425026	0.267231	0.547788
AT4G00190	0	0	0
AT1G18160	12.923	15.3062	15.9761
AT1G47540	0	0	0
AT1G28960	8.82779	14.3629	11.4036
AT2G23400	0	0	0
AT5G48500	6.30501	5.84964	7.83824
AT4G16750	11.8883	10.6164	8.11956
AT2G27570	0	0	0.129425
AT2G18040	51.3911	55.4121	48.7485
AT1G26100	9.00448	8.93143	9.25889
AT2G22426	0	0	0.184955
AT5G42797	0	0	0
AT1G22610	0.303812	1.50265	1.22808
AT5G42790	44.8847	53.8584	47.4487
AT5G47310	19.4081	22.3991	19.4236
AT4G16280	7.03922	6.79613	7.91203
AT1G32160	51.254	60.6475	45.34
AT3G51910	1.66574	0.725445	1.4583
AT5G46950	0.143164	0.040262	0
AT4G18760	5.72213	4.70771	6.98345
AT5G42240	12.5376	13.1911	13.1183
AT5G42242	0	0	0
AT4G14070	58.7586	62.3441	51.9433
AT3G24180	19.0261	18.5014	20.6294
AT3G24605	0	0	0
AT3G24600	0	0	0
AT3G25950	0.079536	0.091922	0.075405
AT1G67060	5.02491	5.66749	8.22631
AT3G08636	0.182667	0.001364	0
AT1G18830	0	0	0.025245
AT1G23050	7.15728	9.6774	12.6106
AT1G18835	0.143606	0.33111	0.475154
AT3G62850	0	0	0
AT3G15450	69.7756	102.545	227.292
AT4G17480	0.657722	0.742927	0.635755
AT4G17483	0.228078	0.690287	0.326574
AT5G01225	0	0	0
AT5G01220	274.595	442.57	159.065
AT2G21800	0.069645	0.470237	0.312724
AT5G65800	0.260199	0.357349	0.220755
AT1G50080	0	0	0
AT1G16470	25.7979	22.7757	28.7975
AT1G53260	0.065393	0.038192	0.202509
AT1G53265	0	0	0
AT3G46590	38.3042	55.3601	40.5881
AT5G63290	1.2193	0.903841	1.32665
AT1G29700	43.5294	49.2924	36.4001
AT4G17150	7.86472	7.78171	11.0248
AT5G05950	6.21271	7.59564	8.74888
AT5G20320	4.35001	4.86296	5.62113
AT1G51680	40.8629	35.1946	31.6783
AT4G21500	0.475865	0.404966	1.41579
AT4G12500	0.048005	0.684703	0.15602
AT2G03440	141.693	85.007	138.819
AT5G43110	0	0	0
AT4G13670	37.2838	43.2478	40.3057
AT4G27830	18.1347	20.0985	11.9986
AT1G53190	13.1678	12.6746	12.1913
AT3G02690	38.0287	57.6646	45.387
AT1G57680	27.242	16.867	15.6977
AT1G79460	10.6732	13.9739	10.7941
AT1G20500	0	0	0
AT3G14320	0	0.143016	0.117318
AT3G10660	1.05962	1.03382	0.996706
AT3G09320	7.03191	7.08381	8.52881
AT4G02900	2.5371	1.56353	2.58591
AT3G61030	0	0	0
AT1G56540	1.28682	1.59794	2.4024
AT5G28750	116.876	118.266	90.722
AT3G61035	0	0	0
AT5G39560	0	0	0
AT5G28540	70.1552	90.7529	89.1433
AT2G21110	0	0	0
AT2G23985	5.93071	7.20693	5.81601
AT2G23987	0	0	0.057123
AT2G23980	15.1908	21.9308	18.5779
AT5G41620	2.55518	2.85914	1.96608
AT5G62250	0	0	0.020871
AT5G48070	0.033093	0	0
AT2G31345	0	0	0
AT2G31340	1.44146	1.50481	2.43504
AT3G44530	3.44104	3.99765	3.49822
AT5G22180	0	0	0
AT3G16895	0	0	0
AT3G16890	1.16106	1.92822	1.04045
AT2G14960	0.103858	0	0
AT3G48430	5.00422	5.92138	5.13138
AT5G23850	5.81364	7.45601	6.42377
AT1G11470	0	0	0
AT3G52390	2.91894	2.41087	3.19133
AT2G17700	9.90573	9.12041	9.25615
AT2G17705	8.61787	12.6144	14.1552
AT4G25990	1.37604	1.0192	0.919741
AT5G22450	9.96838	11.9961	14.4828
AT3G55620	26.6817	17.1413	24.7041
AT2G24060	38.9651	31.7116	39.3488
AT5G57630	11.2701	16.4216	27.8721
AT5G08250	0.023812	0	0
AT4G24026	0.96594	2.31414	1.02841
AT4G24020	16.2938	18.5837	17.1839
AT5G05780	27.0436	22.31	29.4463
AT1G21360	0.035737	0.080435	0
AT5G23580	5.22559	5.92488	5.5582
AT1G15120	39.5816	38.8934	36.1769
AT1G15125	54.4663	46.2461	69.7836
AT1G60300	0	0	0
AT3G17140	0	0	0
AT1G14290	9.34463	10.2669	13.6174
AT5G36001	0	0	0
AT5G36000	0.480043	0.854123	1.03013
ATCG00660	0.113473	0	0.457316
AT3G16230	10.7555	13.3702	11.3341
AT3G62070	5.89681	7.27718	8.50981
AT1G04570	1.34773	1.26053	0.81174
AT3G45660	0	0	0.044738
AT3G48298	0	0	0
AT3G48290	1.57043	1.59567	1.50981
AT3G52530	0.338253	0.464278	0.707931
AT1G43010	0	0	0
AT3G49740	0	0.443659	0.029429
AT1G19715	35.1151	27.9612	31.4508
AT3G49744	0	0	0
AT2G25910	22.7536	28.6773	24.2165
AT1G14740	17.1356	28.3864	25.8914
AT1G59540	0.958902	0.788548	1.34197
AT2G48060	5.29192	6.34825	7.0697
AT1G05190	217.953	162.873	210.411
AT4G15140	3.55555	4.44793	6.10819
AT5G27660	1.92653	2.17954	1.89268
AT2G30910	5.49716	5.76899	6.82664
AT2G11015	0	0	0
AT2G11010	0	0	0
AT1G06460	78.3001	82.6632	151.459
AT5G67370	42.2667	40.6775	35.7827
AT3G24300	0.022122	0.05538	0.022639
AT1G54640	0	0	0
AT3G59620	0	0	0
AT3G63300	2.21997	1.30974	3.33797
AT3G18050	64.3338	63.5296	82.1862
AT1G05220	0.129786	0.074999	0.061523
AT4G22070	0	0.111308	0
AT1G49710	9.74436	13.2539	11.7741
AT1G49715	0	0	0
AT1G18440	9.38643	8.85053	7.76016
AT1G13210	20.944	32.02	41.6299
AT2G33255	19.1939	16.2242	17.894
AT5G58460	0	0	0
AT2G33250	24.8425	24.1703	23.2333
AT5G24318	1.78123	2.37206	1.59312
AT2G26330	16.4019	17.9226	19.7122
AT1G02160	34.4618	26.7107	38.6852
AT5G24310	1.85608	3.21255	3.00204
AT5G24316	0	0	0
AT5G24314	76.512	56.7479	75.0719
AT1G44090	0	0	0
AT3G46920	2.96068	2.57933	2.92601
AT1G59890	6.00912	6.74971	7.53089
AT4G29330	12.1281	9.26638	14.5738
AT3G04903	0	0	0
AT3G04900	0	0	0
AT4G32920	3.02264	3.5754	3.24604
AT1G31670	0	0	0
AT4G26310	7.7788	7.91825	7.94555
AT1G76870	1.09774	0.739259	0.944696
AT3G50700	7.46139	7.84548	11.472
AT3G57570	5.15922	6.44827	5.94534
AT3G06880	5.58459	3.64665	6.47552
AT3G56620	1.90718	1.09351	2.24025
AT1G30100	0.357638	0.058761	0.235506
AT1G34480	0.337162	0.057729	0.118152
AT4G04500	1.06407	1.90661	0.686696
AT5G65260	33.2912	35.2362	32.6669
AT5G54650	2.15562	2.26433	2.76196
AT5G20940	0.610758	0.38951	0.548955
AT2G29020	20.9475	33.7746	26.0034
AT5G50540	0.062732	0.420114	0.031142
AT3G58280	0	0	0
AT3G43150	0	0	0
AT3G43153	0	0	0
AT5G60964	0	0	0
AT5G21090	127.89	119.313	137.439
AT2G34700	0	0	0
AT3G19860	20.3834	17.1429	24.607
AT3G01280	64.8639	57.7848	65.8822
AT3G15150	1.20971	1.39296	1.46694
AT1G09850	15.3539	16.5533	17.0516
AT5G05870	7.56184	11.024	9.35254
AT3G06770	9.81137	6.01404	11.1904
AT3G10500	4.36728	5.84768	5.28977
AT3G06778	1.31626	0.40247	0.871454
AT2G30280	4.69098	6.31245	5.2978
AT4G29800	0.133395	0.048441	0.021136
AT3G57390	3.40043	2.93295	3.39028
AT2G32660	0.078173	0.068502	0
AT4G39610	0	0	0.069467
AT2G29680	1.27074	0.989938	1.49792
AT5G12900	4.5326	4.11008	5.19642
AT4G39830	0.520467	1.01636	2.4384
AT4G30380	0	0	0
AT2G30130	0	0	0
AT1G07480	9.33948	9.51563	13.8774
AT5G53380	0	0	0
AT1G07485	0.317289	0.597715	1.00029
AT2G28370	21.6845	30.8066	23.3415
AT1G78080	92.896	126.07	101.94
AT5G22840	2.93956	3.55252	4.34161
AT1G73960	8.11658	9.62049	9.19814
AT1G73965	0	0.255459	0.157168
AT3G18730	0.853748	0.534383	1.04693
AT2G29970	24.0117	27.3973	21.9311
AT1G01880	0.583497	0.326139	0.594305
AT1G70700	65.2806	54.0777	51.7768
AT2G04480	0	0	0
AT2G28085	0.42123	0.132983	0.827309
AT2G28080	4.44053	6.79823	9.16278
AT4G31380	0.248151	0.063573	0.116455
AT3G02250	19.6906	25.0314	17.9794
AT3G02255	0.239197	0	0
AT1G78550	4.416	6.83693	5.2855
AT4G20000	0.408144	0.497385	0.128982
AT1G74460	0.560931	0.090176	0.223357
AT3G28918	0	0	0
AT3G28917	0	0	0
AT2G38700	17.5019	16.5773	17.339
AT3G28910	7.40519	8.97721	11.0808
Arabidopsis_thaliana_newGene_443	4.00223	6.29349	7.28676
Arabidopsis_thaliana_newGene_441	1.69392	2.08659	1.86483
Arabidopsis_thaliana_newGene_440	0.603068	1.92714	1.81906
Arabidopsis_thaliana_newGene_446	7.63492	8.94327	9.44737
AT1G72700	7.52282	11.1537	7.62325
Arabidopsis_thaliana_newGene_448	3.37205	3.86936	2.10523
AT2G18280	45.6643	42.2314	55.8862
AT2G31660	13.2132	12.1035	16.2673
AT1G22450	36.1465	46.2316	41.9917
AT4G30650	52.6013	75.6803	155.342
AT5G63087	0.547271	0.396123	0.710783
AT4G31520	0.07987	0.159062	0.070073
AT5G11760	18.5047	17.2768	18.5191
AT5G63080	4.67164	5.76428	6.07517
AT5G30341	0	0	0
AT4G00970	5.90543	11.8753	15.4052
AT1G77280	4.75565	8.60423	2.72525
AT2G44290	23.395	23.5855	23.6595
AT3G58910	0	0	0
AT5G52160	0	0	0
AT5G57080	0.454944	0.634065	1.44514
AT2G47920	1.77063	2.43636	1.46055
AT1G68550	7.05153	8.34096	8.7061
AT3G07020	10.1908	11.8753	11.2809
AT3G08030	65.9807	55.9925	81.2781
AT5G66100	5.13411	5.17817	6.04148
AT3G04590	20.5145	13.9272	20.1529
AT5G40315	0	0	0
AT1G67265	0.814419	0.876528	3.73366
AT5G40310	0.067832	0.079592	0.060227
AT5G39580	0.072137	0	0.08412
AT1G67260	1.62353	0.717467	0.637712
AT1G54940	0	0	0
AT2G41510	1.4503	1.01371	1.13047
AT2G44740	8.14479	6.72247	9.21881
AT2G41515	0.073434	0	0
AT5G45240	0	0.069885	0.073183
AT2G37540	12.716	16.2273	20.2883
AT4G23060	4.90803	5.01041	6.06231
AT3G03610	5.91053	5.95371	6.33361
AT1G77860	0.19403	0.53338	0.272317
AT3G04040	2.47579	2.53118	1.7984
AT1G29540	0.183665	0	0.116084
AT5G10410	2.51305	5.3213	3.27074
AT1G31990	0.211974	0	0.066988
AT4G33670	29.3703	37.2394	33.2552
AT2G19620	4.53637	4.10465	6.15681
AT3G08690	18.3459	20.2031	16.6626
AT2G03680	149.214	102.354	164.819
AT1G62680	1.54879	1.38767	0.989734
AT3G09890	8.26914	10.06	7.65853
AT2G16030	0	0	0
AT4G29470	0	0	0
AT3G54420	2.42355	1.28699	2.78701
AT1G64795	0	0	0
AT1G64790	9.28637	8.60796	11.8461
AT5G13260	15.7449	18.2111	16.7715
AT3G60300	32.205	25.6521	39.7326
AT2G47210	15.3603	14.7453	15.8466
AT3G08960	5.49428	6.7066	7.44126
AT1G34810	0	0	0
AT1G34812	0	0	0
AT1G34815	0	0	0
AT1G34817	0	0	0
AT2G04300	0	0	0
AT2G04305	6.50683	10.864	8.14801
AT1G16670	6.38332	8.03259	7.11181
AT5G39050	6.87723	7.39499	6.20365
ATMG00830	0.022137	0.044695	0.243018
AT2G02220	5.90017	9.72411	8.56494
AT3G26950	19.1993	17.2881	15.3693
AT3G05310	0	0	0
AT1G63210	0	0.014912	0.012233
AT5G44340	107.443	107.034	159.213
AT5G41190	8.93424	7.91103	9.81943
AT5G44345	0	0	0
AT1G31335	7.05354	7.30696	9.33588
AT5G55240	0	0	0
AT4G34540	5.95047	5.56934	2.8596
AT1G27240	0	0	0
ATCG00490	5.00492	6.03304	5.08582
AT4G03520	238.915	205.656	278.455
AT1G71420	0.2311	0.30125	0.338686
AT2G36390	51.1015	73.2655	90.5097
AT5G02440	0.974261	0.358265	0.908183
AT5G03710	0	0	0
AT3G21450	0	0	0
AT3G26480	0.266147	0.309563	0.343199
AT2G07760	0	0	0
AT5G36810	0	0	0
AT2G07768	0	0	0
AT5G04840	0.903131	0.521847	1.15877
AT5G16010	53.6115	54.582	55.5072
AT1G31350	9.21178	13.18	16.0773
AT4G38825	5.39697	0	8.61558
AT4G38820	0	1.78254	0
AT2G27680	133.186	127.342	117.408
AT2G21210	31.0903	24.5625	24.5964
AT2G05940	18.2872	13.5444	13.331
AT5G45430	87.0111	78.662	68.9615
AT5G08090	0	0	0
AT5G42420	12.5365	12.847	16.7198
AT1G65110	0.011054	0.119169	0.113685
AT4G35630	38.6423	36.9572	32.306
AT4G39190	4.0875	2.82385	3.85481
AT2G13660	4.85778	8.96349	5.98581
AT3G20500	12.6506	13.2945	15.5416
AT1G21160	6.56464	7.10056	6.70553
AT5G37510	57.4514	68.198	51.8246
AT5G42620	10.9287	12.9111	13.5339
AT3G07568	23.3541	29.4843	25.3812
AT2G43820	11.4633	14.9909	12.6164
AT3G17300	13.4142	13.4248	12.3049
AT4G10603	0	0	0
AT4G10600	0.855236	1.48508	0.46546
AT5G28820	0	0	0
AT5G49190	0.030906	0.080458	0.199633
AT5G28823	0	0	0
AT3G62270	0.283984	0.457604	0.833404
AT5G08030	5.95356	8.04663	2.14341
AT2G16660	23.9432	17.1595	41.5508
AT1G08270	1.23162	1.01374	0.39808
AT1G19150	122.624	115.25	109.431
AT1G60890	4.01621	4.16722	5.6608
AT5G35960	0.164315	0.320343	0.089517
AT5G18310	9.74352	12.2266	11.804
AT4G02235	0	0	0
AT1G62530	0	0	0
AT1G66490	0	0	0
AT5G04150	0.236225	0.125056	0.254639
AT5G19950	5.52421	5.13391	8.32509
AT2G20160	0	0	0
AT1G53830	0.393637	0.191567	0.722924
AT5G43770	0	0	0
AT5G15090	55.7504	51.7275	51.0946
AT5G14320	205.19	118.341	181.324
AT5G25420	0	0	0
AT5G25425	0	0	0
AT1G21830	4.55862	5.10176	7.64221
AT5G01520	14.6025	17.2581	17.6122
AT1G21835	0	0	0
AT4G01780	0.018696	0	0
AT4G19720	0	0	0
AT5G41430	0	0	0
AT1G14500	0	0	0
AT5G49220	6.66088	8.61342	6.61899
AT1G03365	5.53558	5.89535	5.93904
AT1G03360	3.40997	3.02502	4.24138
AT1G79930	24.6449	24.5018	31.8646
AT1G33400	5.26061	6.33259	5.29704
AT4G11260	52.2386	66.59	60.918
AT5G47100	6.14986	6.57963	5.92125
AT3G11070	10.0148	9.80357	9.8173
AT3G22830	0	0	0.066853
AT3G26100	21.9889	24.6298	22.699
AT1G12900	880.878	863.501	719.194
AT4G00780	90.6357	92.9615	88.1079
AT1G17260	1.08091	1.34501	0.966281
AT5G05600	7.87313	5.93567	5.49036
AT3G47890	7.32196	8.38315	8.17177
AT3G51890	12.0056	15.4953	13.9581
AT3G49940	13.483	20.0645	22.2547
AT3G51895	31.8529	18.2826	25.3419
AT1G80460	34.662	35.6754	37.3222
AT5G06550	2.25022	1.70057	2.52196
AT4G16120	5.93229	2.64797	6.12565
AT5G02870	119.325	90.1362	117.308
AT5G46850	4.06935	6.13766	4.56375
AT2G27300	0.657388	0.475429	0.320835
AT1G55865	0.839698	0.550152	0.763284
AT5G64330	24.1537	24.2655	26.3597
AT4G26150	0.92591	0.32203	1.84592
AT4G17830	29.9583	26.9644	28.1571
AT2G24640	4.19808	4.68543	4.85178
AT1G51520	0.567749	0.458398	1.29469
AT2G24645	3.30431	4.86607	4.31057
AT5G65060	7.18483	7.06347	7.14598
AT5G40450	26.5836	25.1305	44.7595
AT1G23150	1.66087	1.65576	0.937037
AT3G50270	16.4266	10.1622	11.1873
AT3G27270	1.77574	1.33876	0.811754
AT3G15790	23.8946	31.0661	18.5137
AT4G12710	4.20281	4.42635	4.47097
AT4G24790	2.90128	2.22449	2.66012
AT1G12010	3.09748	3.12374	2.64799
AT3G13433	1.18125	1.22373	0.175395
AT3G13432	0	0	0
AT3G13430	5.13107	8.25539	7.29336
AT1G75130	9.32681	10.2331	9.70244
AT3G13435	0	0	0
AT3G46410	0	0	0
AT5G07600	0	0	0
AT5G02120	145.207	111.663	112.839
AT2G30730	0.059436	0.032583	0
AT2G20940	5.51047	2.01495	3.03746
AT1G53010	0.129968	0	0.082145
AT2G34420	18386.3	19362.6	15847.5
AT3G50850	0.303687	0.995254	1.04403
AT1G16390	3.4449	2.24614	4.10806
AT5G03830	4.06603	6.01467	4.78152
AT3G42630	5.36417	9.10029	5.46698
AT3G06570	7.41154	7.7263	7.15502
AT4G21310	1.20384	1.52188	1.77773
AT5G06905	0	0	0
AT5G62040	0.646782	0.455775	0.211081
AT2G34390	0.078134	0.243289	0.32728
AT2G25270	3.03261	1.96898	2.92205
AT3G43540	30.8039	26.2406	28.9584
AT3G13290	4.94168	5.2423	6.16096
AT4G14710	87.0512	100.017	79.9041
AT4G14713	3.16052	2.95416	3.60755
AT4G14716	63.3198	77.098	70.6522
AT3G12740	37.7428	46.4699	44.5654
AT1G20710	0	0	0
AT1G74660	1.2663	0.364629	0.423819
AT5G38080	0	0	0
AT5G56840	14.4132	14.1478	9.89197
AT5G60170	14.0754	12.7343	16.2722
AT5G37250	0	0	0
AT2G31060	8.47447	8.81828	11.0262
AT3G61200	41.9564	49.1759	41.255
AT5G58990	6.32565	12.2999	7.69267
AT4G25540	0.298971	0.158965	0.255479
AT2G25730	4.35827	5.03675	12.5052
AT1G52760	18.7537	20.9761	23.0152
AT1G79160	9.05677	8.92041	7.96021
AT1G04290	11.2847	13.0887	12.9192
AT5G38550	0.040898	0.136649	0
AT1G15370	25.8944	23.7409	25.099
AT2G25890	0	0	0.10834
AT3G45850	14.6765	12.73	17.773
AT1G20900	0.300364	0.399744	0.242277
AT5G09930	0.277887	0.298846	0.09762
AT3G44700	0	0	0
AT3G44703	0	0	0
AT3G45851	0	0	0
AT1G78410	2.08401	11.4335	10.0965
AT3G44704	0	0	0
AT1G20670	7.7083	5.4486	10.0254
AT3G55980	56.4604	155.927	126.899
AT4G36410	2.92762	1.44051	2.22784
AT4G26930	0.028739	0	0
AT3G45252	0	0	0
AT5G66740	2.71777	2.10687	0.876451
AT1G72540	0.438571	0.870167	0.26723
AT1G21440	71.9922	59.4968	59.3367
AT1G72545	0.326876	0	0.606607
AT1G40086	0	0	0
AT1G40087	0	0	0
AT3G49530	11.3124	24.1515	19.4748
AT1G40083	0	0	0
AT5G24430	6.19026	9.2047	7.58264
AT1G44970	0.122995	0.423686	0.029546
AT3G02980	5.76238	5.06579	3.16017
AT5G23200	5.75124	6.78425	5.60326
AT1G04430	45.5519	59.5268	52.9286
AT2G40620	3.11429	2.29459	3.87972
AT5G57460	18.3817	21.0643	18.7504
AT3G03050	6.12873	6.41467	7.75948
AT4G23260	20.9972	21.7793	20.2341
AT1G08730	0.126224	0.159074	0.238469
[truncated: 25,823 more rows]

## Sheet: Table S10
Table S10. Transcript expression levels (CPM) of ONT Dc data
#ID	CTRL1	CTRL2	CTRL3
AT1G01010	0.0930814	0.0332931	0.0283518
AT1G01020	0.0692699	0.0264049	0.0386067
AT1G01030	0.041129	0.0114804	0.0108581
AT1G01040	0.13854	0.12284	0.0808329
AT1G01050	1.00008	0.493656	0.550146
AT1G01060	0.0151528	0.00459215	0.00361938
AT1G01070	0.0519524	0.0160725	0.0132711
AT1G01080	0.322538	0.120544	0.158046
AT1G01090	2.27725	0.805922	1.09064
AT1G01100	1.07368	0.732448	1.24326
AT1G01110	0.0497877	0.0149245	0.0259389
AT1G01120	1.00658	0.278973	0.358922
AT1G01130	0.047623	0.0241088	0.0295583
AT1G01140	0.599617	0.29849	0.222592
AT1G01150	0	0	0.00060323
AT1G01160	0.409125	0.247976	0.234053
AT1G01170	0.896179	0.565982	0.550146
AT1G01180	0.27275	0.130876	0.117027
AT1G01190	0.00865873	0.00688822	0.00542907
AT1G01200	0.0367996	0.0287009	0.0289551
AT1G01210	0.082258	0.0424774	0.0705779
AT1G01220	0.00865873	0.00344411	0.00904845
AT1G01225	0.0735992	0.0436254	0.0573069
AT1G01230	0.57797	0.345559	0.337809
AT1G01240	0.257597	0.0746224	0.0615295
AT1G01250	0.363667	0.140061	0.104359
AT1G01260	0.0541171	0.0206647	0.0410197
AT1G01280	0	0.00459215	0
AT1G01290	0.322538	0.113656	0.106772
AT1G01300	0.556324	0.256012	0.209321
AT1G01310	0	0	0.00180969
AT1G01320	0.112564	0.0378852	0.0271454
AT1G01340	0.0324702	0.0160725	0.00723876
AT1G01350	0.352843	0.167613	0.142362
AT1G01355	0.0151528	0.00344411	0.00301615
AT1G01360	0.779286	0.390333	0.288947
AT1G01370	0.00649405	0.00459215	0.00542907
AT1G01380	0.0238115	0.0241088	0.0253357
AT1G01390	0.00216468	0.00114804	0.00060323
AT1G01400	0	0	0.00060323
AT1G01420	0.0865873	0.0493656	0.0247324
AT1G01430	0.876697	0.388037	0.288947
AT1G01440	0.20781	0.0780665	0.0717844
AT1G01450	0.0367996	0.00229607	0
AT1G01453	0	0	0.00060323
AT1G01470	2.42877	1.22955	1.45378
AT1G01480	0	0	0
AT1G01490	0.707851	0.407553	0.381845
AT1G01500	0.450254	0.142357	0.116423
AT1G01510	0.634252	0.241088	0.283518
AT1G01520	0.0346349	0.0091843	0.00361938
AT1G01530	0.00432937	0.00344411	0.00241292
AT1G01540	0.339855	0.149245	0.200272
AT1G01550	0.551994	0.247976	0.232847
AT1G01560	0.0367996	0.0114804	0.0241292
AT1G01570	0.0281409	0.00459215	0.00904845
AT1G01590	0.0151528	0.0137764	0.00965168
AT1G01600	0.0757639	0.0367372	0.0500681
AT1G01610	0.465407	0.191722	0.182176
AT1G01620	3.24486	1.36616	3.06743
AT1G01630	1.63001	0.787554	0.76369
AT1G01640	0.0108234	0.0183686	0.015684
AT1G01650	0.153692	0.0332931	0.052481
AT1G01660	0.0238115	0.00803626	0.0102549
AT1G01670	0.00865873	0.00688822	0.0120646
AT1G01680	0.10174	0.0229607	0.0162872
AT1G01690	0.0281409	0.00459215	0.0120646
AT1G01695	0.00865873	0.00459215	0.00482584
AT1G01700	0.0173175	0.0137764	0.0144775
AT1G01710	0.705687	0.308822	0.23707
AT1G01715	0.0692699	0.0229607	0.0464487
AT1G01720	0.584464	0.347855	0.284725
AT1G01725	0.27275	0.144653	0.126678
AT1G01730	0.502206	0.284713	0.246118
AT1G01740	0.0173175	0.0206647	0.0108581
AT1G01750	0.0129881	0.00459215	0.00784199
AT1G01760	0.0367996	0.0172206	0.015684
AT1G01770	0.322538	0.146949	0.113407
AT1G01780	0.116893	0.0746224	0.0440358
AT1G01790	0.116893	0.030997	0.0174937
AT1G01800	0.526018	0.253716	0.21475
AT1G01810	0.0108234	0.00114804	0.00542907
AT1G01820	1.15161	0.591239	0.484394
AT1G01830	0.10174	0.0367372	0.0265421
AT1G01840	0.0757639	0.0264049	0.0410197
AT1G01860	0.181833	0.11136	0.0928975
AT1G01880	0	0	0.00060323
AT1G01900	0.0779286	0.0241088	0.0355906
AT1G01910	0.196986	0.0872508	0.105565
AT1G01920	0.0194821	0.00803626	0.0108581
AT1G01930	0.145034	0.0642901	0.0675618
AT1G01940	0.24028	0.11136	0.141156
AT1G01950	0.0844226	0.0401813	0.0410197
AT1G01960	0.61477	0.157281	0.145982
AT1G01970	0.359337	0.115952	0.129091
AT1G01990	0.439431	0.218127	0.248531
AT1G02000	0.0974107	0.0574019	0.0428294
AT1G02010	0.0281409	0.00574019	0.00844522
AT1G02020	0.0303056	0.0103323	0.00784199
AT1G02030	0.00216468	0.00114804	0.00241292
AT1G02040	0	0	0
AT1G02050	0.0800933	0.0137764	0.0301615
AT1G02060	0.0389643	0.00803626	0.0187001
AT1G02065	0.0108234	0.00344411	0.0138743
AT1G02070	0.0108234	0.0114804	0.0144775
AT1G02080	0.0108234	0.00459215	0.00060323
AT1G02090	0.140704	0.0711783	0.0832458
AT1G02100	0.283573	0.13432	0.15322
AT1G02110	0.264091	0.0849548	0.0814361
AT1G02120	1.04987	0.47988	0.389687
AT1G02130	0.350679	0.228459	0.17554
AT1G02140	1.86812	1.04471	1.16363
AT1G02145	0.318208	0.1171	0.103152
AT1G02150	1.35293	0.47988	0.52662
AT1G02160	0.121222	0.0941391	0.0850555
AT1G02170	0.435101	0.189426	0.178556
AT1G02180	0.13421	0.0596979	0.0796264
AT1G02190	0	0	0.00241292
AT1G02205	0.0584464	0.0195166	0.0337809
AT1G02220	0.0735992	0.0252568	0.0217163
AT1G02230	0.0497877	0.0264049	0.0162872
AT1G02250	0	0	0.00120646
AT1G02260	0.316044	0.106767	0.102549
AT1G02270	0.0238115	0.0218127	0.0138743
AT1G02280	0.27275	0.105619	0.217163
AT1G02290	0.194821	0.092991	0.0971201
AT1G02300	0.543335	0.272085	0.247324
AT1G02305	1.88327	0.896617	0.725686
AT1G02310	0.103905	0.0482176	0.0120646
AT1G02330	0.292232	0.226163	0.237673
AT1G02335	0.166681	0.0964351	0.0959136
AT1G02340	0.0173175	0.0183686	0.0319712
AT1G02350	0.088752	0.0459215	0.0645456
AT1G02360	0.0952461	0.092991	0.161062
AT1G02370	0.0800933	0.0516617	0.0343841
AT1G02380	0.0627758	0.0195166	0.0223195
AT1G02390	0.145034	0.0528097	0.0319712
AT1G02400	0.00432937	0.00229607	0.00241292
AT1G02405	0.0151528	0.00344411	0.00422261
AT1G02410	0.175339	0.0574019	0.083849
AT1G02420	0.0454583	0.0332931	0.0386067
AT1G02430	0.00865873	0.00229607	0.00241292
AT1G02440	0.0108234	0.00344411	0.00361938
AT1G02450	0.108234	0.0815106	0.0639424
AT1G02460	0.0454583	0.0126284	0.00784199
AT1G02470	0.0216468	0.0218127	0.0126678
AT1G02475	1.27067	0.578611	0.600214
AT1G02490	0.00432937	0.00803626	0.0114614
AT1G02500	0.971943	0.346707	0.437945
AT1G02510	0	0	0
AT1G02520	0.00216468	0	0
AT1G02530	0	0.00114804	0.00180969
AT1G02540	0.00432937	0	0
AT1G02560	2.61927	0.875952	1.05807
AT1G02580	0	0	0
AT1G02610	0.110399	0.0551058	0.116423
AT1G02620	0	0	0
AT1G02630	0.00649405	0.00574019	0.0132711
AT1G02640	0.147198	0.0344411	0.0959136
AT1G02650	0.00865873	0.0091843	0.00301615
AT1G02660	0.164516	0.0688822	0.121249
AT1G02670	0.00649405	0	0.00060323
AT1G02680	0.324702	0.166465	0.191827
AT1G02690	0.0281409	0.00688822	0.0138743
AT1G02700	0	0.00688822	0.00904845
AT1G02705	0.0151528	0.0114804	0.00542907
AT1G02710	0.0216468	0.0137764	0.0114614
AT1G02720	0.0735992	0.0229607	0.0482584
AT1G02730	0.279244	0.0665862	0.0947072
AT1G02740	0.199151	0.0746224	0.0868652
AT1G02750	0.209974	0.0998792	0.130298
AT1G02770	0.0108234	0	0.00301615
AT1G02780	5.08051	2.82188	3.84439
AT1G02790	0	0	0
AT1G02800	0.0454583	0.0436254	0.0283518
AT1G02810	0.0129881	0.00459215	0.0114614
AT1G02813	0	0.00459215	0
AT1G02816	0.225127	0.104471	0.132107
AT1G02820	0.428607	0.141209	0.0862619
AT1G02840	0.517359	0.326043	0.38848
AT1G02850	0.155857	0.0998792	0.0283518
AT1G02860	0.229456	0.0998792	0.122456
AT1G02870	0.233786	0.174502	0.193637
AT1G02880	0.127716	0.0424774	0.0349874
AT1G02890	0.448089	0.25142	0.236466
AT1G02900	0.0238115	0.0160725	0.0325744
AT1G02910	0.140704	0.061994	0.0627359
AT1G02920	0.738157	0.54991	0.446994
AT1G02930	2.4396	1.71402	0.407784
AT1G02940	0.0216468	0.00229607	0.00060323
AT1G02950	0.0108234	0.00114804	0.00542907
AT1G02960	0.268421	0.114804	0.121249
AT1G02965	0	0.00114804	0
AT1G02970	0.041129	0.0126284	0.0301615
AT1G02980	0	0	0
AT1G02990	0.0173175	0.00459215	0.00542907
AT1G03000	0.324702	0.12858	0.106169
AT1G03010	0.00865873	0.00459215	0.00180969
AT1G03020	0.127716	0.0987312	0.0832458
AT1G03030	0.0714345	0.029849	0.0307647
AT1G03040	0.194821	0.0826587	0.0567036
AT1G03050	0	0	0.00060323
AT1G03055	0.0584464	0.0401813	0.0283518
AT1G03060	0	0	0
AT1G03070	0.0173175	0.0091843	0.00361938
AT1G03080	0.00432937	0.00803626	0.00784199
AT1G03090	0.183998	0.0987312	0.0699747
AT1G03100	0.0281409	0.0137764	0.0108581
AT1G03106	0	0	0.00120646
AT1G03110	0.0930814	0.0493656	0.0597198
AT1G03120	0.00216468	0.00114804	0
AT1G03130	6.13471	2.45795	2.24522
AT1G03140	13.7631	7.08109	5.33437
AT1G03150	0.339855	0.151541	0.17373
AT1G03160	0.082258	0.0355892	0.0253357
AT1G03165	0.0108234	0	0.00482584
AT1G03170	0.0151528	0	0.00723876
AT1G03180	0.0281409	0.0137764	0.0187001
AT1G03190	0.0129881	0.00459215	0.0102549
AT1G03200	0.121222	0.0355892	0.0422261
AT1G03210	0.37449	0.215831	0.193637
AT1G03220	0.898343	0.435106	0.519985
AT1G03230	0.404796	0.208943	0.19605
AT1G03240	0.0757639	0.0252568	0.0283518
AT1G03250	0.0497877	0.0241088	0.0307647
AT1G03260	1.87029	0.863324	0.674411
AT1G03270	0.0649405	0.0424774	0.0355906
AT1G03280	0.0909167	0.0401813	0.0271454
AT1G03290	0.0930814	0.0241088	0.0277486
AT1G03300	0	0	0
AT1G03310	0.816085	0.237644	0.19786
AT1G03320	0.00649405	0.00229607	0.00180969
AT1G03330	0.370161	0.256012	0.302822
AT1G03340	0.0735992	0.0264049	0.0187001
AT1G03350	0.616935	0.274381	0.289551
AT1G03360	0.114728	0.0585499	0.0832458
AT1G03365	0.00865873	0.00344411	0.0060323
AT1G03370	0.398302	0.157281	0.142966
AT1G03380	0.551994	0.188278	0.11763
AT1G03390	0	0.00114804	0
AT1G03400	0.261927	0.141209	0.121249
AT1G03410	0.370161	0.205499	0.224402
AT1G03430	0.521689	0.246828	0.168301
AT1G03440	0.264091	0.0975832	0.0802296
AT1G03445	0.329032	0.158429	0.104359
AT1G03457	0.00649405	0.00229607	0.0199066
AT1G03470	0.0238115	0.0114804	0.0132711
AT1G03475	1.82699	0.711783	0.921133
AT1G03490	4.71035	2.23982	3.16213
AT1G03495	0.201316	0.0895469	0.0247324
AT1G03510	0.047623	0.0241088	0.0277486
AT1G03520	0.082258	0.0367372	0.0361938
AT1G03530	0.116893	0.0344411	0.0512746
AT1G03540	0.142869	0.0998792	0.068165
AT1G03550	0.116893	0.0378852	0.0458455
AT1G03560	0.136375	0.0539577	0.047052
AT1G03590	0.231621	0.0941391	0.126678
AT1G03600	0.842062	0.307674	0.459058
AT1G03610	0.5455	0.247976	0.405974
AT1G03620	0.0173175	0.00803626	0.0150808
AT1G03630	2.61277	0.741632	0.934404
AT1G03650	0.0324702	0.0160725	0.0428294
AT1G03660	0.00432937	0.00344411	0.0132711
AT1G03670	0	0	0
AT1G03680	8.51803	4.12834	4.05491
AT1G03687	0.116893	0.0757705	0.0554972
AT1G03700	0	0	0.00060323
AT1G03710	0.00216468	0.00229607	0.00361938
AT1G03730	0.452419	0.220423	0.23164
AT1G03740	0.142869	0.0677342	0.047052
AT1G03750	0.119058	0.0528097	0.031368
AT1G03760	0.145034	0.0665862	0.103152
AT1G03770	0.0173175	0.0206647	0.0211131
AT1G03780	0.0584464	0.0562538	0.0482584
AT1G03800	0.00216468	0.00803626	0.00241292
AT1G03820	0.190492	0.105619	0.107375
AT1G03830	0.0259762	0.0218127	0.0253357
AT1G03840	0.00649405	0.00114804	0.00241292
AT1G03850	0.0844226	0.032145	0.0404164
AT1G03860	0.088752	0.0344411	0.0422261
AT1G03870	0.461077	0.202055	0.323331
AT1G03900	1.5326	0.746224	0.817377
AT1G03905	0.0108234	0.00459215	0.00844522
AT1G03910	0.0865873	0.0447735	0.0561004
AT1G03920	0.0259762	0.00574019	0.0138743
AT1G03930	0.796603	0.278973	0.313077
AT1G03940	0.339855	0.183686	0.0301615
AT1G03950	0.439431	0.236496	0.232847
AT1G03960	0.041129	0.00688822	0.0114614
AT1G03970	0.456748	0.230755	0.194843
AT1G03980	0	0	0
AT1G03990	0.0238115	0.0114804	0.00723876
AT1G04000	0.196986	0.104471	0.0802296
AT1G04010	0.0844226	0.0459215	0.036797
AT1G04020	0.0129881	0.00574019	0.00784199
AT1G04030	0.0194821	0.0114804	0.0168904
AT1G04040	1.67763	0.80133	0.980249
AT1G04050	0.0151528	0.00803626	0.0120646
AT1G04070	0.149363	0.0677342	0.0941039
AT1G04080	0.186163	0.0390333	0.0488617
AT1G04090	0.00216468	0.00688822	0.00241292
AT1G04100	0.10174	0.0562538	0.0675618
AT1G04110	0.0346349	0.0103323	0.0205098
AT1G04120	0.0151528	0.0103323	0.00663553
AT1G04130	0.209974	0.0987312	0.0910878
AT1G04140	0.396137	0.195166	0.107978
AT1G04150	0	0	0
AT1G04160	0.0909167	0.0252568	0.0283518
AT1G04170	0.826909	0.347855	0.349874
AT1G04180	0.041129	0.030997	0.0621327
AT1G04190	0.367996	0.157281	0.19786
AT1G04200	0.266256	0.142357	0.110994
AT1G04210	0.400466	0.126284	0.120043
AT1G04220	0.0606111	0.0229607	0.0283518
AT1G04230	0.0930814	0.0344411	0.0410197
AT1G04240	0.0324702	0.0091843	0.00904845
AT1G04250	0.846391	0.417886	0.31187
AT1G04260	0.212139	0.16991	0.144172
AT1G04270	1.61485	1.12852	1.37597
AT1G04280	0.413454	0.195166	0.221989
AT1G04290	0.365831	0.166465	0.220782
AT1G04300	0.0800933	0.0367372	0.0349874
AT1G04310	0.0324702	0.0149245	0.0168904
AT1G04330	0.00865873	0.00114804	0.00482584
AT1G04340	0.34202	0.161873	0.203892
AT1G04350	0.987095	0.378852	0.241292
AT1G04360	0.0194821	0.00459215	0.0193034
AT1G04370	0.00432937	0	0
AT1G04380	0.00216468	0	0.00180969
AT1G04390	0.125552	0.0459215	0.0380035
AT1G04400	0.44376	0.199758	0.189414
AT1G04410	6.88586	3.2742	2.67834
AT1G04420	2.00233	0.668158	0.843316
AT1G04430	0.534677	0.212387	0.29317
AT1G04440	1.20573	0.515469	0.416229
AT1G04445	0.00216468	0	0
AT1G04480	0.963284	0.781813	1.07375
AT1G04490	0	0.00229607	0.00361938
AT1G04510	0.0930814	0.0596979	0.047052
AT1G04520	0.214304	0.0642901	0.112201
AT1G04530	0.790109	0.401813	0.327554
AT1G04540	0.0952461	0.0275529	0.0241292
AT1G04550	0.30522	0.180242	0.167698
AT1G04555	0.225127	0.103323	0.0953104
AT1G04570	0.0151528	0.0114804	0.00542907
AT1G04580	0	0	0.00120646
AT1G04590	0.108234	0.0596979	0.0711812
AT1G04600	0.0735992	0.0264049	0.0325744
AT1G04610	0.00649405	0.00229607	0.00180969
AT1G04620	0.151528	0.0562538	0.155633
AT1G04625	0	0	0.00060323
AT1G04630	0.634252	0.330635	0.375812
AT1G04635	0.0367996	0.0126284	0.0229228
AT1G04640	0.701357	0.371964	0.382448
AT1G04645	0.00216468	0.00114804	0.00241292
AT1G04650	0.0194821	0.0126284	0.0150808
AT1G04660	0.0800933	0.0459215	0.101343
AT1G04680	1.64516	0.654381	0.79747
AT1G04690	0.98926	0.526949	0.48922
AT1G04700	0	0	0.00120646
AT1G04710	0.337691	0.123988	0.115217
AT1G04730	0.0194821	0.00803626	0.00723876
AT1G04750	0.809591	0.394925	0.557988
AT1G04760	0.0108234	0.00229607	0.0060323
AT1G04770	0.51303	0.244532	0.19605
AT1G04778	0.00865873	0.00459215	0.00904845
AT1G04780	0.57797	0.259456	0.191827
AT1G04790	0.313879	0.150393	0.131504
AT1G04800	0.74898	0.440846	0.480171
AT1G04810	0.551994	0.190574	0.167698
AT1G04820	3.1323	1.21348	1.87062
AT1G04830	0.158022	0.0642901	0.0615295
AT1G04840	0.00649405	0.00803626	0.00542907
AT1G04850	1.32912	0.757705	0.814964
AT1G04860	0.413454	0.126284	0.107375
AT1G04870	0.155857	0.0906949	0.0856587
AT1G04880	0	0.00459215	0.00422261
AT1G04900	0.129881	0.0493656	0.091691
AT1G04910	0.543335	0.244532	0.178556
AT1G04920	0.00649405	0.00229607	0.00422261
AT1G04930	0.00432937	0.00229607	0.00361938
AT1G04940	0.742486	0.332931	0.400545
AT1G04945	0.0108234	0.0126284	0.0132711
AT1G04950	0.110399	0.0355892	0.052481
AT1G04960	0.0324702	0.0114804	0.0144775
AT1G04970	0.145034	0.0390333	0.0428294
AT1G04980	0.155857	0.0792146	0.0977233
AT1G04985	0.590958	0.288157	0.255166
AT1G04990	0.125552	0.0562538	0.0693715
AT1G05000	0.0974107	0.0677342	0.0380035
AT1G05010	1.71443	0.613052	0.74318
AT1G05020	0.0108234	0	0.00542907
AT1G05030	0.0584464	0.0332931	0.0193034
AT1G05035	0.0108234	0.00114804	0.00301615
AT1G05055	0.142869	0.110212	0.112804
AT1G05060	0.380984	0.167613	0.137537
AT1G05065	0.088752	0.0424774	0.054894
AT1G05070	0.660228	0.38	0.33057
AT1G05080	0	0	0.00060323
AT1G05087	0.00649405	0	0.00120646
AT1G05090	0.0238115	0.0160725	0.0114614
AT1G05100	0.047623	0.0160725	0.0114614
AT1G05120	0.00865873	0.00459215	0.00180969
AT1G05136	0	0.00114804	0.00060323
AT1G05140	0.658064	0.272085	0.244308
AT1G05150	0.398302	0.160725	0.13633
AT1G05160	0.041129	0.0332931	0.0229228
AT1G05170	0.209974	0.0792146	0.047052
AT1G05180	0.214304	0.0734744	0.133314
AT1G05190	4.82075	2.11698	3.04149
AT1G05200	0.0671052	0.0252568	0.0229228
AT1G05205	0.27275	0.141209	0.223195
AT1G05210	0.103905	0.0436254	0.083849
AT1G05220	0	0.00459215	0.00180969
AT1G05230	0.0238115	0.00114804	0.00784199
AT1G05240	0.00432937	0.00114804	0.00120646
AT1G05260	0.0259762	0.0149245	0.0102549
AT1G05270	0.292232	0.194018	0.193637
AT1G05280	0.939472	0.649789	0.748006
AT1G05300	0.0909167	0.0378852	0.0404164
AT1G05310	0.0692699	0.0344411	0.0229228
AT1G05320	0.047623	0.0229607	0.0150808
AT1G05330	0.00216468	0	0
AT1G05340	0.0432937	0.0252568	0.0295583
AT1G05350	0.393972	0.138913	0.185192
AT1G05360	0.0108234	0.0103323	0.00542907
AT1G05370	0.0346349	0.0149245	0.0205098
AT1G05380	0.00865873	0.00229607	0.00241292
AT1G05385	0.593123	0.287009	0.292567
AT1G05400	0	0.00229607	0.00120646
AT1G05410	0.0930814	0.0367372	0.0301615
AT1G05420	0.00216468	0.00803626	0.00542907
AT1G05430	0.474066	0.200907	0.176143
AT1G05440	0.0129881	0.0241088	0.0229228
AT1G05450	0	0.00114804	0
AT1G05460	0.088752	0.0574019	0.0422261
AT1G05470	0.0238115	0.0149245	0.0199066
AT1G05490	0.0259762	0.0126284	0.0108581
AT1G05500	0.168845	0.0792146	0.0735941
AT1G05510	0.00649405	0	0.00060323
AT1G05520	0.463242	0.16991	0.121853
AT1G05540	0.0562818	0.0160725	0.0253357
AT1G05550	0.00216468	0.00459215	0.00241292
AT1G05560	0.114728	0.0436254	0.0464487
AT1G05570	0.666722	0.267493	0.223798
AT1G05575	0.188327	0.171058	0.220179
AT1G05577	0.00865873	0.00114804	0
AT1G05590	0.00216468	0.00344411	0
AT1G05600	0.0649405	0.0287009	0.0205098
AT1G05610	0.0194821	0.00688822	0.00120646
AT1G05615	0	0	0.00120646
AT1G05620	0.20348	0.0642901	0.0935007
AT1G05630	0.0194821	0.0114804	0.0138743
AT1G05640	0.0454583	0.0344411	0.0289551
AT1G05670	0.0108234	0.0126284	0.0102549
AT1G05675	0.0324702	0.0769185	0.132711
AT1G05680	0.00432937	0.00344411	0.00060323
AT1G05690	0.13421	0.0241088	0.0253357
AT1G05700	0	0	0
AT1G05710	0.0324702	0.0091843	0.0150808
AT1G05720	0.891849	0.501692	0.521191
AT1G05730	0.0108234	0.00574019	0.0108581
AT1G05740	0	0	0
AT1G05750	0.082258	0.0436254	0.0374003
AT1G05760	0	0.00114804	0
AT1G05770	0.0303056	0.0172206	0.0144775
AT1G05780	0.0974107	0.0551058	0.0428294
AT1G05783	0.00649405	0.00459215	0.00784199
AT1G05785	0.0303056	0.0252568	0.0277486
AT1G05790	0.0173175	0.0091843	0.0120646
AT1G05805	0.781451	0.38	0.319712
AT1G05810	0.155857	0.106767	0.0971201
AT1G05820	0.00432937	0	0.00301615
AT1G05830	0.121222	0.0367372	0.0518778
AT1G05835	0.266256	0.214683	0.317902
AT1G05840	0.523853	0.226163	0.195447
AT1G05850	3.49163	1.65088	1.82176
AT1G05860	0.136375	0.0734744	0.0754038
AT1G05870	0.296562	0.138913	0.116423
AT1G05890	0.376655	0.184834	0.196653
AT1G05894	0.00865873	0	0.00120646
AT1G05900	0.0649405	0.0183686	0.0277486
AT1G05910	0.188327	0.0815106	0.0573069
AT1G05940	0.0649405	0.0252568	0.0277486
AT1G05950	0.088752	0.0401813	0.0482584
AT1G05960	2.29456	1.10097	0.787819
AT1G05970	0.0844226	0.0654381	0.047052
AT1G06000	0.199151	0.0677342	0.0723876
AT1G06010	0.177504	0.12284	0.13633
AT1G06020	0.0108234	0	0.00241292
AT1G06030	0.00216468	0.00114804	0
AT1G06040	0.690534	0.266345	0.232244
AT1G06045	0	0.00114804	0
AT1G06050	0.147198	0.0493656	0.0711812
AT1G06060	0.0497877	0.0252568	0.0301615
AT1G06070	0.222962	0.0964351	0.101343
AT1G06080	0.0238115	0.0103323	0.0223195
AT1G06090	0.0173175	0.00803626	0.0102549
AT1G06100	0.0541171	0.0137764	0.0355906
AT1G06110	0.127716	0.0769185	0.0609263
AT1G06130	0.192657	0.0792146	0.0663553
AT1G06135	0	0	0.00060323
AT1G06140	0.0151528	0.00229607	0.00663553
AT1G06143	0.0281409	0.00803626	0.0108581
AT1G06148	0.0649405	0.0206647	0.0126678
AT1G06150	0.320373	0.132024	0.123662
AT1G06160	0.402631	0.204351	0.099533
AT1G06170	0.00432937	0	0.00301615
AT1G06180	0.0995754	0.0677342	0.0361938
AT1G06190	0.125552	0.0470695	0.0947072
AT1G06200	0.0194821	0.0103323	0.00723876
AT1G06210	0.106069	0.0264049	0.0380035
AT1G06220	0.0844226	0.032145	0.0506713
AT1G06230	0.0541171	0.0229607	0.0229228
AT1G06240	0.257597	0.0757705	0.0820393
AT1G06250	0.0216468	0.00803626	0.00784199
AT1G06260	0.047623	0.0160725	0.0193034
AT1G06270	0.0779286	0.0137764	0.023526
AT1G06280	0	0.00229607	0.00060323
AT1G06290	0.68404	0.274381	0.206305
AT1G06310	0.00432937	0	0
AT1G06320	0.00216468	0.00114804	0
AT1G06330	0.00216468	0.00229607	0
AT1G06340	0.00432937	0	0.00241292
AT1G06350	0.0497877	0.030997	0.0404164
AT1G06360	0.0367996	0.0183686	0.036797
AT1G06380	0.0800933	0.0436254	0.0494649
AT1G06390	0.363667	0.166465	0.161666
AT1G06400	0.759804	0.400665	0.351683
AT1G06410	0.0606111	0.0160725	0.0259389
AT1G06420	0.0519524	0.0252568	0.0452423
AT1G06430	0.359337	0.136616	0.0802296
AT1G06440	0.0151528	0.0137764	0.0108581
AT1G06450	0.41129	0.23994	0.297393
AT1G06460	2.8747	1.41209	1.7373
AT1G06470	0.0346349	0.0126284	0.0144775
AT1G06490	0.106069	0.0596979	0.0464487
AT1G06500	0.0930814	0.0700303	0.076007
AT1G06510	0.346349	0.146949	0.15865
AT1G06515	0.136375	0.0654381	0.114614
AT1G06520	0.00216468	0.00229607	0.00301615
AT1G06530	0.00649405	0	0.00060323
AT1G06540	0	0.00114804	0.00301615
AT1G06550	0.712181	0.347855	0.243705
AT1G06560	0.181833	0.061994	0.0874684
AT1G06570	0.755474	0.443142	0.205702
AT1G06580	0.0108234	0.00344411	0.00301615
AT1G06590	0.0627758	0.0218127	0.0307647
AT1G06620	0.125552	0.0493656	0.0205098
AT1G06630	0.389643	0.189426	0.149601
AT1G06640	0.777121	0.401813	0.309457
AT1G06645	0.24028	0.0906949	0.0971201
AT1G06650	0.829074	0.413293	0.313077
AT1G06660	0.0367996	0.0103323	0.0138743
AT1G06670	0.13854	0.0516617	0.0693715
AT1G06680	58.8469	22.6267	21.4756
AT1G06690	1.45034	0.592387	0.404768
AT1G06700	0.149363	0.0746224	0.0579101
AT1G06710	0.00649405	0.00114804	0.00120646
AT1G06720	0.0735992	0.032145	0.0512746
AT1G06730	0.132046	0.063142	0.0784199
AT1G06740	0.0627758	0.0206647	0.0138743
AT1G06750	0.0151528	0.00574019	0.0060323
AT1G06760	3.996	2.36266	2.19395
AT1G06770	0.0303056	0.0103323	0.00844522
AT1G06780	0.0519524	0.0160725	0.0289551
AT1G06790	0.125552	0.0642901	0.0693715
AT1G06800	0.173175	0.102175	0.0711812
AT1G06810	0	0	0.00060323
AT1G06820	0.047623	0.0172206	0.0180969
AT1G06830	0.0735992	0.0126284	0.0253357
AT1G06840	0.188327	0.0516617	0.0506713
AT1G06850	0.0930814	0.0677342	0.0898813
AT1G06870	0.244609	0.0803626	0.0904845
AT1G06890	0.112564	0.0436254	0.0711812
AT1G06900	1.19923	0.469547	0.384861
AT1G06910	0.121222	0.0344411	0.0343841
AT1G06920	0	0	0.00060323
AT1G06923	0	0	0
AT1G06925	0	0	0
AT1G06950	1.36808	0.36278	0.489823
AT1G06960	0.153692	0.105619	0.107375
AT1G06980	0.0757639	0.0241088	0.0440358
AT1G06990	0	0	0
AT1G07000	0.376655	0.195166	0.200876
AT1G07010	0.37882	0.141209	0.0826425
AT1G07020	0.326867	0.190574	0.21656
AT1G07030	0.255433	0.0849548	0.115217
AT1G07040	0.348514	0.172206	0.154427
AT1G07050	0.00432937	0.00459215	0.297393
AT1G07060	0.00649405	0	0.00180969
AT1G07070	0.13421	0.0826587	0.113407
AT1G07080	2.11922	0.959759	0.645456
AT1G07090	0.601782	0.332931	0.290757
AT1G07110	0.99359	0.378852	0.322728
AT1G07120	0.0108234	0.00459215	0.00361938
AT1G07130	0.13421	0.0551058	0.0832458
AT1G07135	1.44601	0.72556	1.38803
AT1G07140	2.17334	1.18707	1.56719
AT1G07150	0.0194821	0.0091843	0.00361938
AT1G07160	0	0	0.00361938
AT1G07170	0.242444	0.114804	0.161062
AT1G07175	0.00649405	0	0.0144775
AT1G07180	0.995754	0.322598	0.211131
AT1G07200	0.153692	0.0539577	0.0633392
AT1G07210	0.370161	0.172206	0.207511
AT1G07220	0.259762	0.102175	0.106169
AT1G07230	0.580135	0.23994	0.159856
AT1G07240	0.65157	0.363928	0.304028
AT1G07250	0.625593	0.250272	0.223798
AT1G07260	0.047623	0.0275529	0.0174937
AT1G07270	0.00649405	0.00459215	0.00542907
AT1G07280	0.61477	0.190574	0.147791
AT1G07290	0.0324702	0.0160725	0.00723876
AT1G07300	0.0844226	0.0482176	0.0295583
AT1G07310	0.558488	0.203203	0.196653
AT1G07320	2.04995	0.904653	1.31806
AT1G07330	0.00216468	0	0
AT1G07350	0.201316	0.0792146	0.0808329
AT1G07360	0.445925	0.227311	0.183382
AT1G07370	0.188327	0.0941391	0.148998
AT1G07380	0.0800933	0.0413293	0.0349874
AT1G07390	0.0151528	0.00459215	0.00241292
AT1G07400	0.0216468	0.0149245	0.00904845
AT1G07410	0.0519524	0.0091843	0.0217163
AT1G07420	0.0800933	0.0264049	0.044639
AT1G07430	0.123387	0.0838067	0.0609263
AT1G07440	0.881026	0.376556	0.386067
AT1G07450	0.0497877	0.0103323	0.0205098
AT1G07470	0.0584464	0.0206647	0.0193034
AT1G07473	0	0	0.00120646
AT1G07480	0.047623	0.0218127	0.0229228
AT1G07485	0.0303056	0.0160725	0.0126678
AT1G07490	0.0541171	0.0367372	0.0398132
AT1G07510	0.439431	0.17565	0.140553
AT1G07520	0	0.00114804	0.00060323
AT1G07530	0.359337	0.182538	0.109788
AT1G07540	0	0	0
AT1G07550	0.00216468	0	0
AT1G07570	0.0303056	0.0172206	0.0120646
AT1G07590	5.56324	2.23064	2.56916
AT1G07610	0.229456	0.113656	0.11763
AT1G07615	0.110399	0.0470695	0.03921
AT1G07620	0.00432937	0.00344411	0.00060323
AT1G07630	0.493548	0.19287	0.115217
AT1G07640	0.0952461	0.0401813	0.036797
AT1G07650	0.0844226	0.0688822	0.054894
AT1G07660	0.428607	0.203203	0.346254
AT1G07670	0.201316	0.0711783	0.076007
AT1G07680	0	0	0.00060323
AT1G07700	0.311714	0.127432	0.101343
AT1G07705	0.0865873	0.0367372	0.0530843
AT1G07710	0.0151528	0.00229607	0.00241292
AT1G07720	0.0151528	0.0126284	0.00482584
AT1G07725	0.20781	0.102175	0.0886749
AT1G07730	0.00216468	0.00114804	0
AT1G07740	0.0281409	0.0172206	0.0162872
AT1G07745	0.0389643	0.0287009	0.0205098
AT1G07750	1.22088	0.634865	0.453629
AT1G07770	1.73391	0.951723	1.16062
AT1G07780	0.0324702	0.00803626	0.015684
AT1G07790	0.350679	0.207795	0.33238
AT1G07795	0	0	0
AT1G07810	0.290068	0.127432	0.0850555
AT1G07820	0.820415	0.506284	0.592372
AT1G07830	0.346349	0.17565	0.25215
AT1G07840	0.0519524	0.0091843	0.0217163
AT1G07850	0.00216468	0	0.00120646
AT1G07870	0.17101	0.0734744	0.091691
AT1G07880	0.114728	0.0482176	0.0729909
AT1G07885	0.00649405	0	0.00180969
AT1G07890	1.47198	0.669306	0.777564
AT1G07900	0.0259762	0.0149245	0.0060323
AT1G07901	0.0151528	0.0183686	0.015684
AT1G07902	0.0454583	0.029849	0.0259389
AT1G07910	0.870203	0.36278	0.291963
AT1G07920	3.8553	2.05613	2.11734
AT1G07930	2.33136	1.16296	1.13769
AT1G07940	0.491383	0.210091	0.198463
AT1G07950	0.00432937	0	0.00180969
AT1G07960	0.121222	0.0493656	0.0639424
AT1G07970	0.10174	0.0436254	0.0639424
AT1G07980	0.164516	0.1171	0.114011
AT1G07985	0.0173175	0.00344411	0.0199066
AT1G07990	0.742486	0.247976	0.185795
AT1G08000	0.0346349	0.0103323	0.0120646
AT1G08010	0.108234	0.0424774	0.054894
AT1G08030	0.119058	0.060846	0.0639424
AT1G08035	0.00432937	0.00114804	0.00180969
AT1G08040	0.0844226	0.029849	0.0452423
AT1G08050	0.047623	0.0241088	0.0126678
AT1G08060	0.00216468	0.00344411	0.00241292
AT1G08065	0	0	0.00120646
AT1G08070	0.00865873	0.00803626	0.00542907
AT1G08080	0.00432937	0.00114804	0.00301615
AT1G08090	0.0346349	0.0126284	0.0060323
AT1G08110	0.727333	0.389185	0.398132
AT1G08120	0	0	0.00060323
AT1G08125	0.0454583	0.0206647	0.0265421
AT1G08130	0.324702	0.0734744	0.0935007
AT1G08160	0.110399	0.063142	0.0464487
AT1G08165	0.214304	0.127432	0.0591166
AT1G08170	0.0108234	0.0091843	0.00060323
AT1G08180	0.103905	0.0861028	0.0615295
AT1G08190	0.909167	0.300786	0.302218
AT1G08200	1.82266	0.919578	0.711812
AT1G08210	0.0108234	0.00803626	0.00120646
AT1G08220	0.0735992	0.0367372	0.0319712
AT1G08230	0.430772	0.205499	0.225005
AT1G08250	0.00432937	0	0.00180969
AT1G08260	0.123387	0.0642901	0.0422261
AT1G08270	0.0303056	0.0091843	0.00965168
AT1G08280	0.0735992	0.0401813	0.0530843
AT1G08290	0.041129	0.0183686	0.0205098
AT1G08300	0.0432937	0.0160725	0.0162872
AT1G08310	0.774957	0.398369	0.152014
AT1G08315	0.212139	0.0952871	0.0856587
AT1G08320	0	0	0.00120646
AT1G08340	0.0367996	0.0126284	0.0295583
AT1G08350	0.00432937	0.00229607	0.00482584
AT1G08360	0.796603	0.490212	0.608659
AT1G08370	0.44376	0.184834	0.158046
AT1G08380	47.7226	21.8001	22.4203
AT1G08390	0.287903	0.106767	0.110994
AT1G08400	0.0606111	0.0344411	0.0205098
AT1G08410	0.160187	0.060846	0.0717844
AT1G08420	0.0735992	0.0160725	0.0277486
AT1G08430	0.00649405	0.00574019	0.00361938
AT1G08440	0.00432937	0.00229607	0.0060323
AT1G08450	1.32046	0.753112	0.682857
AT1G08460	0.40696	0.207795	0.178556
AT1G08465	0.484889	0.18713	0.228624
AT1G08470	0.415619	0.130876	0.168904
AT1G08480	1.77288	1.08949	1.11899
AT1G08490	0.625593	0.203203	0.195447
AT1G08500	0.0324702	0.0126284	0.0325744
AT1G08510	1.58455	0.787554	0.874081
AT1G08520	2.63009	1.0826	1.05083
AT1G08530	0.0497877	0.0229607	0.0211131
AT1G08540	0.85505	0.265197	0.263008
AT1G08550	0.508701	0.150393	0.276883
AT1G08560	0.20781	0.144653	0.218369
AT1G08570	0.558488	0.215831	0.364954
AT1G08580	0.727333	0.422478	0.60685
AT1G08590	0.0800933	0.0195166	0.0229228
AT1G08600	0.0714345	0.029849	0.023526
AT1G08610	0.0930814	0.0206647	0.0380035
AT1G08620	0.0194821	0.00114804	0.00904845
AT1G08630	0.00865873	0.0160725	0.00482584
AT1G08640	0.917826	0.445438	0.529636
AT1G08645	0.0238115	0.00114804	0
AT1G08650	1.80535	0.719819	0.458455
AT1G08660	0.352843	0.1171	0.127885
AT1G08680	0.0389643	0.0206647	0.0187001
AT1G08700	0.311714	0.13432	0.131504
AT1G08710	0.259762	0.112508	0.123662
AT1G08720	0.34202	0.0952871	0.0862619
AT1G08730	0	0.00114804	0.00241292
AT1G08750	0.0303056	0.0114804	0.00844522
AT1G08760	0.270585	0.0642901	0.068165
AT1G08770	0.320373	0.165317	0.153824
AT1G08780	0.391808	0.227311	0.282915
AT1G08800	0.0324702	0.0172206	0.0162872
AT1G08810	0.147198	0.0528097	0.0554972
AT1G08820	0.0671052	0.029849	0.0295583
AT1G08830	1.95904	1.73009	1.5123
AT1G08840	7.99201	3.07904	2.78149
AT1G08845	0.0432937	0.0229607	0.0283518
AT1G08860	0	0	0.00120646
AT1G08880	1.48714	0.850696	0.932594
AT1G08890	0.432937	0.16991	0.221386
AT1G08900	0.0844226	0.0482176	0.0488617
AT1G08910	0.216468	0.0826587	0.0554972
AT1G08920	0.129881	0.060846	0.0579101
AT1G08930	0.357173	0.17565	0.23345
AT1G08940	0.149363	0.0838067	0.0754038
AT1G08960	0.175339	0.0436254	0.052481
AT1G08970	0.229456	0.092991	0.102549
AT1G08980	0.738157	0.381148	0.463884
AT1G08990	0	0	0.00060323
AT1G09000	0.298726	0.141209	0.126075
AT1G09010	0.712181	0.246828	0.203289
AT1G09020	0.277079	0.0688822	0.103756
AT1G09040	0.0671052	0.0218127	0.0120646
AT1G09050	0.0346349	0.0183686	0.0229228
AT1G09060	0.0324702	0.0137764	0.0150808
AT1G09070	2.75781	1.01142	1.16363
AT1G09080	0.00216468	0.0114804	0.00361938
AT1G09090	0.00865873	0.00114804	0.00180969
AT1G09100	0.5823	0.297342	0.230434
AT1G09130	2.10407	0.962055	0.671395
AT1G09140	1.04987	0.494804	0.42769
AT1G09150	0.75331	0.378852	0.4108
AT1G09155	0	0.00114804	0.00120646
AT1G09157	0	0.00229607	0.00120646
AT1G09160	0.426443	0.137764	0.179763
AT1G09170	0.517359	0.328339	0.304028
AT1G09176	0.00432937	0	0
AT1G09180	0.0865873	0.0355892	0.0205098
AT1G09190	0.0216468	0.0103323	0.0120646
AT1G09195	0.0346349	0.0091843	0.0126678
AT1G09200	0.68404	0.337523	0.729305
AT1G09210	1.36808	0.799034	0.761277
AT1G09220	0.0151528	0.00574019	0.0102549
AT1G09230	0.0735992	0.0378852	0.0307647
AT1G09240	0.337691	0.143505	0.0488617
AT1G09250	0.699193	0.392629	0.608659
AT1G09270	0.287903	0.101027	0.159253
AT1G09280	0.257597	0.0975832	0.101946
AT1G09290	0.225127	0.0815106	0.150808
AT1G09300	2.6972	1.35468	1.96713
AT1G09310	5.1606	2.99408	2.34717
AT1G09320	0.0930814	0.0459215	0.0597198
AT1G09330	0.692699	0.377704	0.416229
AT1G09340	2.64091	1.03209	0.964565
AT1G09350	0.283573	0.115952	0.0663553
AT1G09370	0.00216468	0	0.00180969
AT1G09380	0	0	0
AT1G09390	0.344185	0.123988	0.124869
AT1G09400	0.00649405	0.00114804	0.00241292
AT1G09410	0.0108234	0.00459215	0.00422261
AT1G09415	0.335526	0.264049	0.211131
AT1G09420	0.047623	0.00803626	0.0144775
AT1G09430	1.06502	0.613052	0.594785
AT1G09440	0.110399	0.0332931	0.0337809
AT1G09450	0.0389643	0.0252568	0.0253357
AT1G09460	0.0216468	0.0114804	0.0193034
AT1G09470	0.0346349	0.0287009	0.0331777
AT1G09480	0.00865873	0.00459215	0.00361938
AT1G09483	0	0	0.00060323
AT1G09490	0.95679	0.391481	0.428897
AT1G09500	0.0108234	0.00344411	0.00120646
AT1G09510	0	0.00229607	0
AT1G09520	0.324702	0.200907	0.183985
AT1G09530	0.110399	0.0275529	0.0223195
AT1G09540	0.0108234	0.00803626	0.00965168
AT1G09560	0.539006	0.376556	0.301615
AT1G09570	0.0346349	0.0206647	0.0114614
AT1G09575	0.0194821	0.00459215	0.0277486
AT1G09580	0.173175	0.0711783	0.106169
AT1G09590	1.35509	0.779517	1.43689
AT1G09600	0.00865873	0.00459215	0.00241292
AT1G09610	0.0108234	0.00574019	0.00844522
AT1G09620	1.0542	0.320302	0.335999
AT1G09630	0.363667	0.223867	0.240689
AT1G09640	1.00874	0.572871	0.574878
AT1G09645	0.547665	0.339819	0.366764
AT1G09650	0.0129881	0.00688822	0.0120646
AT1G09660	0.183998	0.0792146	0.11582
AT1G09680	0.0389643	0.0091843	0.0132711
AT1G09690	3.61935	1.41897	3.18988
AT1G09700	0.142869	0.0665862	0.0729909
AT1G09710	0.0151528	0.00574019	0.00965168
AT1G09730	0.0562818	0.0114804	0.015684
AT1G09740	0.0108234	0.00114804	0.00180969
AT1G09750	2.37466	0.933354	1.1389
AT1G09760	0.428607	0.176798	0.17373
AT1G09770	1.15811	0.507432	0.422261
AT1G09780	2.22313	0.973536	0.833061
AT1G09794	0.0454583	0.0252568	0.0374003
AT1G09795	0.612605	0.208943	0.25396
AT1G09800	0.0519524	0.0378852	0.0253357
AT1G09810	0.00865873	0.00344411	0.00241292
AT1G09812	0.0259762	0.0126284	0.0168904
AT1G09815	0.688369	0.365076	0.407784
AT1G09820	0.0692699	0.0424774	0.023526
AT1G09830	0.465407	0.183686	0.15865
AT1G09840	0.116893	0.0562538	0.0627359
AT1G09850	0.508701	0.212387	0.17373
AT1G09860	0.00432937	0.00114804	0.00120646
AT1G09870	0.322538	0.153837	0.146585
AT1G09880	0.00216468	0.00459215	0.00241292
AT1G09890	0.0173175	0.00459215	0.00301615
AT1G09900	0.205645	0.0642901	0.0904845
AT1G09910	0.0346349	0.0206647	0.0199066
AT1G09920	0.636417	0.319154	0.300409
AT1G09932	0.00865873	0.0137764	0.0108581
AT1G09940	0.214304	0.063142	0.0868652
AT1G09950	0.047623	0.0126284	0.0132711
AT1G09960	0.088752	0.061994	0.0506713
AT1G09970	0.268421	0.129728	0.113407
AT1G09980	0.00432937	0.00229607	0.00301615
AT1G09995	0.0541171	0.0275529	0.0410197
AT1G10000	0.0259762	0.0160725	0.0193034
AT1G10010	0	0	0.00060323
AT1G10020	0.307385	0.0872508	0.103152
AT1G10030	0.294397	0.168761	0.265421
AT1G10040	0.0389643	0.0241088	0.0132711
AT1G10050	0.0324702	0.00574019	0.00965168
AT1G10060	0.147198	0.0906949	0.0277486
AT1G10070	0.17101	0.0861028	0.0349874
AT1G10090	0.482724	0.214683	0.144172
AT1G10095	0.0151528	0.00688822	0.00422261
AT1G10110	0.00216468	0	0.00180969
AT1G10120	0.23595	0.125136	0.152014
AT1G10130	0.504371	0.174502	0.211734
AT1G10140	0.151528	0.1171	0.157443
AT1G10150	0	0.00114804	0
AT1G10155	0.041129	0.0229607	0.0150808
AT1G10170	0.0129881	0.00459215	0.00542907
AT1G10180	0.303056	0.145801	0.103152
AT1G10200	0.119058	0.0723263	0.103756
AT1G10210	0.00432937	0.00803626	0.0060323
AT1G10220	0	0	0
AT1G10225	0	0	0.00060323
AT1G10230	0.129881	0.0769185	0.101343
AT1G10240	0.0995754	0.0424774	0.0542907
AT1G10270	0.0606111	0.0264049	0.0162872
AT1G10280	0.123387	0.0516617	0.0301615
AT1G10290	0.909167	0.319154	0.33238
AT1G10300	0	0	0
AT1G10310	0.428607	0.196314	0.183985
AT1G10320	0.119058	0.063142	0.0542907
AT1G10330	0.0173175	0.0195166	0.00542907
AT1G10340	0.0346349	0.0126284	0.0162872
AT1G10350	0.380984	0.166465	0.167698
AT1G10360	1.25552	0.541874	0.572466
AT1G10370	0.636417	0.272085	0.183985
AT1G10380	0.0238115	0.0114804	0.00301615
AT1G10390	0.0584464	0.0332931	0.0174937
AT1G10400	0	0	0.00060323
AT1G10410	0.640746	0.267493	0.227418
AT1G10417	0.00649405	0.00459215	0.0060323
AT1G10430	0.0584464	0.0287009	0.0386067
AT1G10450	0.0952461	0.0528097	0.0591166
AT1G10455	0	0	0.00060323
AT1G10460	0.0238115	0.0137764	0.031368
AT1G10470	0.526018	0.277825	0.363145
AT1G10480	0.0346349	0.0137764	0.0337809
AT1G10490	0.127716	0.0596979	0.0711812
AT1G10500	1.63867	0.866768	0.692508
AT1G10510	0.564982	0.195166	0.215956
AT1G10520	0.0259762	0.0091843	0.00965168
AT1G10522	0.0541171	0.0562538	0.0464487
AT1G10530	0.0173175	0.00229607	0.00904845
AT1G10540	0	0.00459215	0.00060323
AT1G10550	0.00865873	0.0091843	0.0168904
AT1G10560	0.153692	0.061994	0.0452423
AT1G10570	0.136375	0.0367372	0.0585133
AT1G10580	0.352843	0.153837	0.17373
AT1G10585	0.0238115	0.0091843	0.00844522
AT1G10586	0	0	0
AT1G10590	0.599617	0.409849	0.609263
AT1G10600	0.23595	0.0987312	0.099533
AT1G10610	0.153692	0.063142	0.0518778
AT1G10630	0.119058	0.0769185	0.118836
AT1G10640	0.370161	0.152689	0.223798
AT1G10650	0.0497877	0.00803626	0.023526
AT1G10657	0.261927	0.114804	0.124265
AT1G10660	0.123387	0.0711783	0.0452423
AT1G10670	0.257597	0.102175	0.113407
AT1G10690	0.404796	0.206647	0.469313
AT1G10700	0.192657	0.0815106	0.0699747
AT1G10710	0.00432937	0	0.00422261
AT1G10715	0	0	0
AT1G10720	0.519524	0.25716	0.206908
AT1G10730	0.0995754	0.0447735	0.0440358
AT1G10740	0.112564	0.0677342	0.0657521
AT1G10747	0	0	0
AT1G10750	0.0238115	0.00803626	0.0144775
AT1G10760	0.881026	0.246828	0.285328
AT1G10770	0.0151528	0.00229607	0.00904845
AT1G10780	0.0173175	0.0103323	0.0168904
AT1G10790	0.00865873	0	0.00301615
AT1G10800	0.0108234	0.00114804	0.00241292
AT1G10810	0.00865873	0.00229607	0.00120646
AT1G10820	0.082258	0.0206647	0.0452423
AT1G10830	0.285738	0.146949	0.151411
AT1G10840	0.448089	0.197462	0.282312
AT1G10850	0.20781	0.0642901	0.0868652
AT1G10865	0.108234	0.0883989	0.0826425
AT1G10870	0.214304	0.102175	0.083849
AT1G10880	0	0	0.00060323
AT1G10890	0.569312	0.261752	0.229228
AT1G10900	0.603947	0.216979	0.122456
AT1G10910	0.534677	0.127432	0.170714
AT1G10920	0.0389643	0.0252568	0.0193034
AT1G10930	0.0800933	0.0482176	0.054894
AT1G10940	0.876697	0.48562	0.486204
AT1G10950	1.2382	0.466103	0.68346
AT1G10960	0.471901	0.194018	0.248531
AT1G10970	0.248939	0.103323	0.0868652
AT1G10980	0.0194821	0.0091843	0.00965168
AT1G10990	0.110399	0.0803626	0.0645456
AT1G11000	0.0108234	0.00459215	0.00663553
AT1G11020	0.186163	0.0838067	0.0723876
AT1G11050	0.209974	0.125136	0.0699747
AT1G11060	0.188327	0.0815106	0.0554972
AT1G11070	0.0108234	0.00114804	0
AT1G11080	0.0974107	0.0585499	0.0645456
AT1G11090	0.255433	0.157281	0.135124
AT1G11100	0.00432937	0.00114804	0.00180969
AT1G11110	0	0	0
AT1G11112	0.0173175	0.00574019	0.0187001
AT1G11120	0.0584464	0.0287009	0.068165
AT1G11125	0.0238115	0.0114804	0.0259389
AT1G11130	0.0627758	0.0264049	0.0307647
AT1G11160	0.151528	0.0711783	0.0482584
AT1G11170	0.248939	0.189426	0.13814
AT1G11180	0.175339	0.103323	0.102549
AT1G11190	0.0562818	0.0183686	0.0349874
AT1G11200	0.251103	0.159577	0.126075
AT1G11210	0.532512	0.338671	0.201479
AT1G11220	0.0173175	0.00803626	0.00965168
AT1G11240	0.424278	0.221571	0.31187
AT1G11260	0.876697	0.295046	0.581514
AT1G11270	0.0584464	0.0218127	0.0217163
AT1G11280	0.0584464	0.0218127	0.0301615
AT1G11290	0.082258	0.0172206	0.0205098
AT1G11300	0.0324702	0.0355892	0.0114614
AT1G11303	0.151528	0.060846	0.0657521
AT1G11310	0.350679	0.167613	0.147188
AT1G11320	0.0930814	0.0344411	0.0277486
AT1G11330	0.186163	0.101027	0.0561004
AT1G11340	0.0194821	0.0137764	0.00663553
AT1G11350	0.580135	0.250272	0.195447
AT1G11360	0.220798	0.194018	0.169508
AT1G11362	0.00216468	0.00114804	0
AT1G11380	0.145034	0.0596979	0.0983265
AT1G11390	0.212139	0.0470695	0.0597198
AT1G11400	0.0194821	0.0114804	0.0108581
AT1G11410	0.041129	0.0264049	0.0265421
AT1G11420	0.0844226	0.0436254	0.0398132
AT1G11430	2.78162	1.29728	1.60097
AT1G11440	0.422113	0.129728	0.118233
AT1G11450	0.00216468	0	0.00422261
AT1G11460	0	0.00114804	0.00120646
AT1G11475	0.534677	0.371964	0.459661
AT1G11480	0.10174	0.0378852	0.0512746
AT1G11490	0	0.00344411	0
AT1G11500	0.00216468	0.0091843	0.00663553
AT1G11530	0.586629	0.343263	0.47052
AT1G11540	0.00216468	0.00114804	0.00180969
AT1G11545	0.469736	0.227311	0.40718
AT1G11560	0	0	0.00120646
AT1G11570	0	0	0
AT1G11580	0.00865873	0	0.00180969
AT1G11590	0.00216468	0.00114804	0.00060323
AT1G11591	0.0108234	0.00803626	0.00784199
AT1G11600	0.0952461	0.0378852	0.0500681
AT1G11608	0.00432937	0.00114804	0
AT1G11630	0.10174	0.0470695	0.0452423
AT1G11650	0.848556	0.471843	0.538081
AT1G11660	0.119058	0.0459215	0.0536875
AT1G11670	0.196986	0.0711783	0.0820393
AT1G11680	1.17326	0.410997	0.454836
AT1G11684	0	0	0.00180969
AT1G11690	0	0	0.00120646
AT1G11700	0.64724	0.270937	0.168301
AT1G11710	0.0346349	0.0160725	0.00965168
AT1G11720	0.298726	0.0975832	0.0735941
AT1G11730	0.0584464	0.029849	0.0355906
AT1G11740	0.0238115	0.0103323	0.0434326
AT1G11750	0.735992	0.320302	0.320315
AT1G11755	0.192657	0.0792146	0.0790232
AT1G11760	0.0909167	0.0344411	0.0609263
AT1G11780	0.0844226	0.0436254	0.0434326
AT1G11785	0.0844226	0.061994	0.0199066
AT1G11790	0.112564	0.0505136	0.0530843
AT1G11800	0.151528	0.0585499	0.0561004
AT1G11820	0.287903	0.180242	0.215956
AT1G11840	2.66256	1.38109	0.927768
AT1G11850	0.469736	0.253716	0.44639
AT1G11860	3.50679	1.2571	1.71679
AT1G11870	0.0346349	0.0126284	0.0102549
AT1G11880	0.00432937	0.00229607	0.00180969
AT1G11890	0.461077	0.205499	0.228021
AT1G11900	0.0865873	0.0528097	0.0337809
AT1G11905	0.166681	0.0883989	0.100739
AT1G11910	2.7275	1.18477	0.769119
AT1G11915	0.0173175	0.00688822	0.00180969
AT1G11920	0.00216468	0	0
AT1G11925	0	0	0
AT1G11930	0.506536	0.249124	0.234657
AT1G11940	0.112564	0.0459215	0.0253357
AT1G11950	0.0108234	0.00688822	0.00361938
AT1G11960	0.00865873	0.00459215	0.00663553
AT1G11990	0.00216468	0.00459215	0.00241292
AT1G12000	0.824744	0.358188	0.4295
AT1G12010	0.121222	0.0585499	0.0633392
AT1G12020	0.177504	0.060846	0.0941039
AT1G12030	0	0	0.00060323
AT1G12050	0.891849	0.452327	0.256373
AT1G12060	0.179669	0.0574019	0.125472
AT1G12070	0.0151528	0.00114804	0.0060323
AT1G12080	0.467572	0.19861	0.557988
AT1G12090	3.87045	1.20659	2.0347
AT1G12100	0.0129881	0.00344411	0.00844522
AT1G12110	0.664558	0.188278	0.201479
AT1G12120	1.13646	0.435106	0.459058
AT1G12130	0	0	0.00060323
AT1G12140	0.142869	0.060846	0.0512746
AT1G12150	0.00432937	0.00229607	0.00120646
AT1G12160	0.0930814	0.0344411	0.0283518
AT1G12200	0.0714345	0.0332931	0.0247324
AT1G12210	0.00865873	0.00459215	0.00482584
AT1G12211	0.00216468	0	0
AT1G12220	0.0194821	0.00459215	0.0205098
AT1G12230	0.229456	0.0826587	0.0723876
AT1G12240	1.89843	0.569426	0.657521
AT1G12244	0.188327	0.063142	0.103756
AT1G12250	0.173175	0.0665862	0.0874684
AT1G12260	0.0194821	0.00229607	0.00120646
AT1G12270	0.536841	0.241088	0.223195
AT1G12280	0.112564	0.0367372	0.036797
AT1G12290	0.0562818	0.0241088	0.0174937
AT1G12300	0.0649405	0.0149245	0.015684
AT1G12310	0.186163	0.0769185	0.124869
AT1G12320	0.0952461	0.0574019	0.0856587
AT1G12330	0.274915	0.0952871	0.113407
AT1G12340	0	0.00114804	0.00180969
AT1G12350	0.257597	0.0906949	0.101946
AT1G12360	0.668887	0.296194	0.205702
AT1G12370	0.168845	0.0838067	0.152014
AT1G12380	0.125552	0.0528097	0.0458455
AT1G12390	0.41129	0.188278	0.190621
AT1G12400	0.114728	0.0654381	0.0542907
AT1G12410	1.71443	0.793294	1.00498
AT1G12420	0.0303056	0.0160725	0.0349874
AT1G12430	0.0714345	0.0436254	0.0506713
AT1G12440	0.082258	0.0367372	0.052481
AT1G12450	0.0974107	0.0459215	0.0585133
AT1G12460	0.0281409	0.0126284	0.0126678
AT1G12470	5.41171	2.07795	2.11975
AT1G12480	0.125552	0.0688822	0.0374003
AT1G12490	0	0.00114804	0.00060323
AT1G12500	0.400466	0.136616	0.141156
AT1G12520	0.114728	0.0367372	0.0452423
AT1G12530	0.246774	0.159577	0.133917
AT1G12550	0.24028	0.0803626	0.0741973
AT1G12570	0.0735992	0.0390333	0.0404164
AT1G12580	0.471901	0.200907	0.209321
AT1G12600	0.00649405	0.00574019	0.00542907
AT1G12610	0.0129881	0	0.0060323
AT1G12620	0.0800933	0.030997	0.0398132
AT1G12630	0.0151528	0.0103323	0.00784199
AT1G12640	0.324702	0.166465	0.159253
AT1G12650	0.140704	0.0780665	0.144775
AT1G12665	0.00216468	0.00114804	0
AT1G12672	0.0129881	0.0103323	0.00723876
AT1G12680	0.348514	0.159577	0.170111
AT1G12700	0.0259762	0.0264049	0.0199066
AT1G12710	0.0389643	0.0183686	0.015684
AT1G12730	0.0259762	0.0183686	0.0283518
AT1G12750	0.186163	0.0849548	0.0941039
AT1G12760	0.623429	0.242236	0.343238
AT1G12770	0.521689	0.231904	0.242499
AT1G12775	0.0519524	0.0091843	0.0102549
AT1G12780	0.707851	0.382296	0.464487
AT1G12790	0.0952461	0.029849	0.0410197
AT1G12800	1.36159	0.43281	0.396926
AT1G12805	0.00865873	0.00229607	0.0114614
AT1G12810	0.370161	0.229607	0.208718
AT1G12820	0.820415	0.287009	0.258786
AT1G12830	0	0	0.00060323
AT1G12840	1.81617	0.85414	0.796867
AT1G12845	0.714345	0.477583	0.618914
AT1G12850	0.588794	0.24568	0.275073
AT1G12855	0	0	0.00180969
AT1G12860	0.0454583	0.0149245	0.0162872
AT1G12880	0.294397	0.0941391	0.0717844
AT1G12890	0.00432937	0	0.00060323
AT1G12900	9.88394	3.56006	3.14042
AT1G12910	0.419949	0.158429	0.153824
AT1G12920	0.948131	0.415589	0.477155
AT1G12930	0.792274	0.210091	0.193034
AT1G12940	0	0	0
AT1G12950	0.0238115	0.0091843	0.00663553
AT1G12970	0.108234	0.0493656	0.052481
AT1G12980	0.00216468	0	0.00060323
AT1G12990	0.517359	0.167613	0.164682
AT1G13000	0.0238115	0.00459215	0.0138743
AT1G13020	0.539006	0.204351	0.205098
AT1G13030	0.164516	0.0803626	0.0826425
AT1G13040	0.0259762	0.00688822	0.0126678
AT1G13050	0.0173175	0.00344411	0.0108581
AT1G13060	0.441595	0.266345	0.245515
AT1G13080	0.675381	0.221571	0.115217
AT1G13090	1.27716	0.565982	0.404768
AT1G13100	0.214304	0.0803626	0.0910878
AT1G13110	2.06511	0.903505	0.834267
AT1G13120	0.348514	0.160725	0.163475
AT1G13130	0.00865873	0.00574019	0.00120646
AT1G13140	0.0108234	0.00344411	0.00301615
AT1G13143	0.0238115	0.0160725	0.0217163
AT1G13150	0.158022	0.0734744	0.0790232
AT1G13160	0.359337	0.140061	0.126678
AT1G13170	0.0194821	0.00114804	0.00904845
AT1G13180	0.114728	0.0562538	0.0518778
AT1G13190	0.677546	0.330635	0.329364
AT1G13195	0.0649405	0.0344411	0.0337809
AT1G13200	0	0.00229607	0.00060323
AT1G13210	0.735992	0.322598	0.278692
AT1G13220	0.147198	0.0723263	0.0561004
AT1G13230	0.00216468	0	0.00361938
AT1G13245	0.660228	0.494804	0.431913
AT1G13250	0.593123	0.264049	0.21475
AT1G13260	1.37674	0.833475	0.616501
AT1G13270	0.168845	0.0574019	0.148395
AT1G13280	0.506536	0.323746	0.197256
AT1G13290	0.201316	0.161873	0.130901
AT1G13300	0.0303056	0.00803626	0.0114614
AT1G13310	0.00865873	0.00114804	0
AT1G13320	0.37882	0.246828	0.272057
AT1G13330	0.0303056	0.0183686	0.0277486
AT1G13340	0.0974107	0.0195166	0.0144775
AT1G13350	0.313879	0.154985	0.133314
AT1G13360	0.47623	0.32145	0.19605
AT1G13370	0.00649405	0.00229607	0.00301615
AT1G13380	0.346349	0.185982	0.266025
AT1G13390	0.456748	0.211239	0.23164
AT1G13400	0	0	0.00241292
AT1G13410	0.0151528	0.00574019	0.0120646
AT1G13420	0.0194821	0.0091843	0.00663553
AT1G13430	0.0194821	0.0103323	0.00422261
AT1G13440	11.3603	6.522	4.71183
AT1G13450	0.530347	0.267493	0.25577
AT1G13460	0.318208	0.105619	0.104962
AT1G13470	0.549829	0.284713	0.15684
AT1G13480	0.00432937	0	0.00120646
AT1G13520	0.00649405	0	0.00241292
AT1G13530	0	0	0.00241292
AT1G13540	0	0	0.00180969
AT1G13550	0.00216468	0.00114804	0.00301615
AT1G13560	0.350679	0.126284	0.120646
AT1G13570	0.0432937	0.0160725	0.0114614
AT1G13580	0.0194821	0.0114804	0.0162872
AT1G13600	0.0346349	0.0172206	0.015684
AT1G13609	0.0173175	0	0
AT1G13610	0	0.00229607	0
AT1G13630	0	0	0.00361938
AT1G13635	0.00649405	0.00459215	0.00301615
AT1G13640	0.132046	0.0459215	0.0754038
AT1G13650	0.227292	0.0562538	0.0567036
AT1G13670	0.0129881	0.0126284	0.0199066
AT1G13680	0	0.00229607	0.00180969
AT1G13690	0.456748	0.250272	0.259389
AT1G13700	0.0844226	0.0528097	0.0639424
AT1G13710	0.0930814	0.0287009	0.0325744
AT1G13730	0.0714345	0.032145	0.052481
AT1G13740	0.119058	0.0344411	0.0754038
AT1G13750	1.19274	0.531541	0.254563
AT1G13770	3.2362	1.45112	2.01901
AT1G13780	0.127716	0.0367372	0.0355906
AT1G13790	0.0129881	0.00574019	0.00663553
AT1G13800	0.00865873	0.00344411	0.00482584
AT1G13810	0.0692699	0.032145	0.0621327
AT1G13820	1.0542	0.44429	0.351683
AT1G13830	0.0129881	0.0114804	0.00723876
AT1G13860	0.119058	0.0734744	0.0476552
AT1G13870	0.231621	0.118248	0.0971201
AT1G13880	0.0346349	0.00803626	0.0120646
AT1G13900	0.316044	0.110212	0.108581
AT1G13910	0.389643	0.160725	0.348064
AT1G13920	0.0714345	0.0264049	0.0325744
AT1G13930	1.01957	0.313414	0.563417
AT1G13940	0.300891	0.0975832	0.0754038
AT1G13950	0.149363	0.0826587	0.0663553
AT1G13960	0.155857	0.0459215	0.0579101
AT1G13970	0.0649405	0.0275529	0.0193034
AT1G13980	0.0281409	0.00344411	0.00965168
AT1G13990	0.660228	0.38	0.266628
AT1G14000	0.909167	0.38	0.292567
AT1G14010	0.41129	0.246828	0.245515
AT1G14020	0.192657	0.0872508	0.0965168
AT1G14030	0.677546	0.202055	0.185795
AT1G14040	0.0303056	0.0149245	0.0343841
AT1G14048	0	0	0
AT1G14060	0.27275	0.118248	0.210527
AT1G14080	0.0389643	0.0195166	0.0168904
AT1G14100	0.0129881	0.0172206	0.00784199
AT1G14110	0.00649405	0.00688822	0.00120646
AT1G14120	0.00432937	0	0.00180969
AT1G14130	0.149363	0.0516617	0.0500681
AT1G14140	0.259762	0.136616	0.162269
AT1G14150	1.97636	0.750816	1.14433
AT1G14160	0.0216468	0.00803626	0.00542907
AT1G14170	0.0800933	0.0436254	0.0699747
AT1G14180	0.0454583	0.0137764	0.0277486
AT1G14185	0.00216468	0.00574019	0.00241292
AT1G14190	0.00432937	0.00229607	0.00482584
AT1G14200	0.463242	0.265197	0.310664
AT1G14205	0.0692699	0.0264049	0.0458455
AT1G14210	0.296562	0.13432	0.139949
AT1G14230	0.231621	0.0746224	0.0880716
AT1G14240	0.0216468	0.00803626	0.0120646
AT1G14250	0.326867	0.167613	0.0434326
AT1G14260	0.00432937	0.00114804	0.0060323
AT1G14270	0.24028	0.091843	0.135124
AT1G14280	1.16027	0.492508	0.469313
AT1G14290	0.0714345	0.0149245	0.0247324
AT1G14300	0.0432937	0.0275529	0.0187001
AT1G14310	0.274915	0.114804	0.127282
AT1G14320	3.34227	1.55789	2.40267
AT1G14330	0.214304	0.0665862	0.0693715
AT1G14340	0.30522	0.173354	0.116423
AT1G14345	0.400466	0.0838067	0.146585
AT1G14350	0.188327	0.092991	0.108581
AT1G14360	0.24028	0.161873	0.11944
AT1G14370	0.259762	0.176798	0.114614
AT1G14380	0.0497877	0.0229607	0.0253357
AT1G14390	0.0324702	0.00459215	0.0060323
AT1G14400	0.824744	0.47988	0.493442
AT1G14410	0.432937	0.190574	0.217163
AT1G14420	0	0	0
AT1G14430	0.0735992	0.0264049	0.0380035
AT1G14440	0.088752	0.0355892	0.0597198
AT1G14450	0.00865873	0.00229607	0.00784199
AT1G14453	0.0129881	0.00114804	0.00180969
AT1G14455	0.00432937	0.00229607	0.00241292
AT1G14460	0.261927	0.091843	0.100739
AT1G14470	0.00865873	0.00229607	0
AT1G14480	0.00432937	0.00459215	0.00904845
AT1G14490	0.00865873	0.00114804	0.00542907
AT1G14500	0	0	0
AT1G14510	0.393972	0.199758	0.19424
AT1G14520	0.132046	0.0826587	0.0380035
AT1G14530	0.112564	0.0551058	0.0705779
AT1G14540	0	0.00229607	0.0126678
AT1G14560	0.0194821	0.0206647	0.0180969
AT1G14570	0.0757639	0.0355892	0.0374003
AT1G14580	0.0562818	0.0160725	0.0168904
AT1G14590	0.194821	0.0803626	0.0874684
AT1G14600	0.142869	0.0562538	0.0434326
AT1G14610	1.02822	0.359336	0.35108
AT1G14620	0.125552	0.061994	0.0862619
AT1G14630	0.0173175	0.0137764	0.0174937
AT1G14640	0.0129881	0.00574019	0.00422261
AT1G14642	0.041129	0.0149245	0.0126678
AT1G14650	0.082258	0.061994	0.0355906
AT1G14660	0.0389643	0.0252568	0.0187001
AT1G14670	0.945966	0.410997	0.457249
AT1G14680	0.0194821	0.0114804	0.0168904
AT1G14685	0.103905	0.0424774	0.0651489
AT1G14686	0	0.00229607	0.00060323
AT1G14687	0.0541171	0.0413293	0.0434326
AT1G14688	0	0	0
AT1G14690	0.567147	0.266345	0.234053
AT1G14700	0.127716	0.0482176	0.107978
AT1G14710	0.597453	0.252568	0.291963
AT1G14720	0.484889	0.258308	0.294376
AT1G14730	0.0649405	0.0355892	0.0554972
AT1G14740	0.779286	0.38	0.322125
AT1G14750	0.00865873	0	0.00663553
AT1G14760	0.00865873	0.00688822	0.0114614
AT1G14770	0.0432937	0.0137764	0.0241292
AT1G14780	0.0129881	0.00459215	0.00180969
AT1G14790	0.37882	0.12284	0.111598
AT1G14800	0.00432937	0.00229607	0
AT1G14810	0.547665	0.233052	0.276883
AT1G14820	0.0735992	0.0447735	0.0518778
AT1G14830	0.662393	0.258308	0.267834
AT1G14840	0.164516	0.0941391	0.099533
AT1G14850	0.155857	0.0332931	0.047052
AT1G14860	0.00432937	0.00344411	0.00301615
AT1G14870	0.0151528	0.00688822	0.0060323
AT1G14880	1.14079	0.707191	0.676221
AT1G14890	0.396137	0.208943	0.395719
AT1G14900	0.264091	0.123988	0.163475
AT1G14910	0.123387	0.0482176	0.0398132
AT1G14920	0.761968	0.269789	0.31187
AT1G14930	0	0.00114804	0
AT1G14970	0.00649405	0.00114804	0.00422261
AT1G14980	1.24902	0.818551	1.31987
AT1G14990	0.151528	0.0998792	0.106169
AT1G15000	0.248939	0.121692	0.132711
AT1G15010	0.0692699	0.0218127	0.0784199
AT1G15015	0	0.00114804	0
AT1G15020	0.24028	0.137764	0.0748006
AT1G15030	0.976272	0.498248	0.435532
AT1G15040	0.00432937	0.00229607	0.00663553
AT1G15050	0	0.00229607	0.00301615
AT1G15060	0.0303056	0.00803626	0.00784199
AT1G15080	0.0779286	0.0264049	0.0319712
AT1G15085	0.0432937	0.0252568	0.0355906
AT1G15100	0.508701	0.30423	0.268437
AT1G15110	0.00216468	0	0.00241292
AT1G15120	0.811756	0.646345	0.764896
AT1G15125	0.0584464	0.0401813	0.0476552
AT1G15130	0.755474	0.301934	0.246118
AT1G15140	0.376655	0.145801	0.221989
AT1G15150	0.0108234	0.00459215	0.00241292
AT1G15160	0.0173175	0.00229607	0.00723876
AT1G15165	0.0779286	0.0103323	0.0223195
AT1G15170	0.0779286	0.0332931	0.031368
AT1G15180	0.119058	0.0344411	0.0591166
AT1G15190	0.0238115	0.0183686	0.0144775
AT1G15200	0.536841	0.284713	0.343238
AT1G15210	0.00865873	0.00688822	0.00361938
AT1G15215	0.0844226	0.0654381	0.0434326
AT1G15220	0.0497877	0.0183686	0.0398132
AT1G15230	0.521689	0.297342	0.284121
AT1G15240	0.212139	0.0688822	0.0639424
AT1G15250	0	0	0.00060323
AT1G15260	0.807427	0.404109	0.395719
AT1G15270	3.40072	2.18127	2.48229
AT1G15280	0.24028	0.091843	0.0965168
AT1G15290	0.355008	0.166465	0.116423
AT1G15310	0.0259762	0.0229607	0.0120646
AT1G15320	0	0	0
AT1G15330	0	0.00344411	0.00241292
AT1G15340	1.31396	0.799034	0.588753
AT1G15350	0.0367996	0.0264049	0.0295583
AT1G15360	0.00649405	0.00229607	0.00482584
AT1G15370	0.575806	0.36278	0.399338
AT1G15380	0	0.00229607	0.00241292
AT1G15385	0	0	0.00120646
AT1G15390	0.350679	0.159577	0.171921
AT1G15400	0.868038	0.499396	0.54894
AT1G15410	0.270585	0.153837	0.0941039
AT1G15415	0.00649405	0.00459215	0.0060323
AT1G15420	0.041129	0.0137764	0.015684
AT1G15430	0.0497877	0.0413293	0.0500681
AT1G15440	0.0281409	0.0160725	0.015684
AT1G15470	0.047623	0.0137764	0.0271454
AT1G15480	0.0844226	0.0424774	0.0398132
AT1G15490	0.114728	0.0470695	0.0428294
AT1G15500	1.93523	0.746224	0.725686
AT1G15510	0.0324702	0.0241088	0.0211131
AT1G15520	0.27275	0.129728	0.107978
AT1G15530	0.00865873	0.00344411	0.00542907
AT1G15550	0.103905	0.0642901	0.0627359
AT1G15570	0.125552	0.060846	0.076007
AT1G15580	0.0519524	0.0149245	0.0211131
AT1G15620	0	0	0
AT1G15625	0.00216468	0	0.00180969
AT1G15630	0.00216468	0	0.00060323
AT1G15640	0	0	0.00060323
AT1G15660	0.168845	0.0528097	0.0645456
AT1G15670	0.140704	0.0826587	0.0844522
AT1G15690	3.95488	2.01481	2.21928
AT1G15700	0.0606111	0.0539577	0.0651489
AT1G15710	0.205645	0.0746224	0.0892781
AT1G15720	0.0238115	0.0114804	0.023526
AT1G15730	0.640746	0.278973	0.288344
AT1G15740	1.47415	0.633717	0.515159
AT1G15750	0.790109	0.409849	0.306441
AT1G15760	0.0389643	0.0183686	0.0211131
AT1G15770	0.00432937	0.00229607	0.00120646
AT1G15772	0	0	0
AT1G15780	0.0173175	0.00803626	0.00422261
AT1G15790	0.0108234	0.0218127	0.0162872
AT1G15800	0.13421	0.0551058	0.0935007
AT1G15810	0.528183	0.276677	0.221989
AT1G15820	62.2779	26.1362	21.928
AT1G15825	0.00216468	0.00114804	0
AT1G15830	0.0151528	0.0149245	0.0150808
AT1G15850	0.00432937	0.00574019	0.00301615
AT1G15860	0.523853	0.252568	0.264818
AT1G15870	0.0216468	0.0137764	0.0277486
AT1G15880	0.616935	0.373112	0.351683
AT1G15885	0.119058	0.0493656	0.0959136
AT1G15890	0.0216468	0.0206647	0.0180969
AT1G15900	0.0216468	0.0149245	0.0114614
AT1G15910	0.313879	0.157281	0.154427
AT1G15920	0.209974	0.0803626	0.102549
AT1G15930	1.15161	0.50284	0.861413
AT1G15940	0.320373	0.133172	0.126075
AT1G15950	1.4157	0.808218	0.56764
AT1G15960	1.10615	0.367372	0.285931
AT1G15970	0.132046	0.0378852	0.0663553
AT1G15980	2.08459	0.757705	0.678031
AT1G15990	0.0194821	0.0091843	0.00361938
AT1G16000	0.23595	0.091843	0.246721
AT1G16010	0.259762	0.102175	0.0639424
AT1G16020	0.0909167	0.0344411	0.0458455
AT1G16022	0.00649405	0.0126284	0.00542907
AT1G16030	0.108234	0.0229607	0.0416229
AT1G16040	0.209974	0.118248	0.104359
AT1G16060	0.0367996	0.0241088	0.0211131
AT1G16070	0.0238115	0.0149245	0.00784199
AT1G16080	2.0348	0.772629	0.673808
AT1G16090	0.0432937	0.0401813	0.0241292
AT1G16110	0.242444	0.114804	0.113407
AT1G16120	0	0	0.00060323
AT1G16130	0.0173175	0.0195166	0.0301615
AT1G16150	0	0	0.00180969
AT1G16170	0.344185	0.180242	0.230434
AT1G16180	0.326867	0.0941391	0.110391
AT1G16190	0.0129881	0.00229607	0.00844522
AT1G16210	0.859379	0.476435	0.387877
AT1G16220	0.0627758	0.0287009	0.0380035
AT1G16240	0.155857	0.114804	0.091691
AT1G16250	0.158022	0.0757705	0.0784199
AT1G16260	0.145034	0.0711783	0.0699747
AT1G16270	0.00216468	0.00114804	0.00361938
AT1G16280	0.155857	0.0551058	0.0669586
AT1G16290	0.00216468	0	0
AT1G16300	0.0649405	0.0275529	0.0416229
AT1G16310	0.0432937	0.0172206	0.0229228
AT1G16320	0.78578	0.326043	0.272057
AT1G16330	1.61918	0.513173	0.316696
AT1G16340	0.0584464	0.0424774	0.0386067
AT1G16350	0.506536	0.157281	0.178556
AT1G16360	0.0129881	0.00229607	0.00482584
AT1G16370	0.0108234	0.00344411	0.00060323
AT1G16390	0.127716	0.0585499	0.0512746
AT1G16400	0.140704	0.0390333	0.0295583
AT1G16410	3.27733	1.68302	0.93742
AT1G16420	0.00216468	0.00114804	0.00663553
AT1G16430	0.160187	0.101027	0.0832458
AT1G16440	0	0.00114804	0
AT1G16445	0.0627758	0.0390333	0.0355906
AT1G16460	0.145034	0.0505136	0.0404164
AT1G16470	0.212139	0.133172	0.181572
AT1G16480	0.0173175	0.00114804	0.00904845
AT1G16490	0.0584464	0.0287009	0.0277486
AT1G16500	0.205645	0.146949	0.103152
AT1G16510	0.127716	0.060846	0.0530843
AT1G16515	0.088752	0.0390333	0.0591166
AT1G16520	0.222962	0.107915	0.122456
AT1G16530	0.0173175	0.0091843	0.0223195
AT1G16540	0.0541171	0.0195166	0.0265421
AT1G16560	0.0497877	0.0229607	0.0289551
AT1G16570	0.285738	0.112508	0.116423
AT1G16590	0.0497877	0.0137764	0.0138743
AT1G16610	0.196986	0.0849548	0.103152
AT1G16630	0.0649405	0.0241088	0.0223195
AT1G16640	0.0497877	0.0264049	0.0343841
AT1G16650	0.0303056	0.00574019	0.0162872
AT1G16670	0.181833	0.11136	0.0651489
AT1G16680	0.337691	0.125136	0.118233
AT1G16690	0.103905	0.0585499	0.0440358
AT1G16700	1.20789	0.569426	0.608659
AT1G16705	0.0173175	0.0126284	0.0108581
AT1G16710	0.0129881	0.00574019	0.00723876
AT1G16720	1.14079	0.514321	0.376416
AT1G16730	0.608276	0.307674	0.133314
AT1G16740	0.580135	0.293898	0.413213
AT1G16750	0.0367996	0.0091843	0.0114614
AT1G16770	0.00216468	0	0.00180969
AT1G16780	0.0108234	0.0091843	0.00784199
AT1G16790	0.00216468	0.00114804	0.00422261
AT1G16800	0.112564	0.0355892	0.0259389
AT1G16810	0.318208	0.194018	0.190018
AT1G16820	0.0541171	0.0229607	0.0271454
AT1G16825	0.0432937	0.060846	0.0386067
AT1G16830	0.0129881	0.0103323	0.00965168
AT1G16840	0.493548	0.296194	0.239482
AT1G16850	0.34202	0.226163	0.395116
AT1G16860	0.638581	0.244532	0.328761
AT1G16870	0.190492	0.0815106	0.124265
AT1G16880	5.34027	1.88967	2.65964
AT1G16890	1.65165	0.97698	0.833664
AT1G16900	0.20348	0.104471	0.0820393
AT1G16905	0	0	0
AT1G16910	0.00216468	0.00114804	0.00241292
AT1G16916	0.0259762	0.0195166	0.015684
AT1G16920	0.536841	0.303082	0.375812
AT1G16930	0.0952461	0.0424774	0.0241292
AT1G16950	0.00216468	0	0
AT1G16960	0.380984	0.213535	0.190018
AT1G16970	0.23595	0.0746224	0.0729909
AT1G16980	0	0.00114804	0
AT1G17020	0.0432937	0.0447735	0.0217163
AT1G17030	0.0216468	0.00803626	0.0126678
AT1G17040	0.0584464	0.0183686	0.0241292
AT1G17050	0.725169	0.293898	0.174334
AT1G17060	0.0497877	0.0172206	0.015684
AT1G17070	0.13854	0.0872508	0.0621327
AT1G17080	1.53909	0.92417	0.842109
AT1G17090	0.00216468	0.00229607	0.00120646
AT1G17100	0.896179	0.409849	0.416832
AT1G17110	0.0671052	0.0332931	0.0241292
AT1G17120	0.599617	0.110212	0.184588
AT1G17130	0.571476	0.300786	0.272057
AT1G17140	0.145034	0.0528097	0.0651489
AT1G17145	0.355008	0.17565	0.156237
AT1G17147	0.0995754	0.12284	0.243102
AT1G17150	0	0	0
AT1G17160	0.316044	0.16991	0.17373
AT1G17170	0.0865873	0.060846	0.0265421
AT1G17180	0.00432937	0	0.00120646
AT1G17190	0.17101	0.0792146	0.0977233
AT1G17200	0.588794	0.275529	0.436135
AT1G17210	0.426443	0.202055	0.150808
AT1G17220	2.68854	0.735892	0.746799
AT1G17230	0.0281409	0.0103323	0.00663553
AT1G17235	0.0108234	0.00229607	0.00241292
AT1G17240	0.00216468	0	0
AT1G17250	0.0541171	0.0332931	0.0168904
AT1G17260	0.0584464	0.029849	0.0138743
AT1G17270	0.0714345	0.0218127	0.0277486
AT1G17280	0.0389643	0.0206647	0.0253357
AT1G17285	0.00216468	0	0
AT1G17290	1.57372	0.47988	0.434929
AT1G17310	0	0	0.00060323
AT1G17330	0.209974	0.114804	0.0947072
AT1G17340	0.23595	0.0700303	0.0627359
AT1G17345	0.0108234	0.00344411	0.00120646
AT1G17350	0.0779286	0.0470695	0.068165
AT1G17360	0.638581	0.197462	0.169508
AT1G17370	0.41129	0.185982	0.206908
AT1G17380	0.0303056	0.0137764	0.0120646
AT1G17400	0.00216468	0.00229607	0.00422261
AT1G17410	0.0432937	0.0252568	0.0355906
AT1G17420	0.41129	0.183686	0.117027
AT1G17430	0.322538	0.159577	0.109788
AT1G17440	0.227292	0.0987312	0.0663553
AT1G17450	0.0324702	0.0149245	0.00904845
AT1G17455	0.0995754	0.0711783	0.0573069
AT1G17460	0.0129881	0.00574019	0.00663553
AT1G17470	0.251103	0.0838067	0.100136
AT1G17480	0.0454583	0.0114804	0.0277486
AT1G17490	0.361502	0.25142	0.202685
AT1G17500	0.041129	0.00803626	0.0126678
AT1G17510	0.246774	0.196314	0.278692
AT1G17520	0.0844226	0.0401813	0.0440358
AT1G17530	0.385314	0.278973	0.253357
AT1G17540	0.00432937	0	0.00180969
AT1G17550	0.361502	0.172206	0.176143
AT1G17560	0.0151528	0.0103323	0.00965168
AT1G17580	0.404796	0.146949	0.100739
AT1G17590	0.0216468	0.0126284	0.015684
AT1G17600	0.0519524	0.0114804	0.0114614
AT1G17610	0.0108234	0.00229607	0.00361938
AT1G17615	0.0194821	0.00114804	0
AT1G17620	0.688369	0.253716	0.286534
AT1G17630	0.0173175	0.0103323	0.00844522
AT1G17640	0.0216468	0.0252568	0.0174937
AT1G17650	0.125552	0.0551058	0.0808329
AT1G17665	0.00649405	0.00229607	0.0567036
AT1G17680	0.00216468	0.00229607	0.00663553
AT1G17690	0.376655	0.157281	0.140553
AT1G17700	0.0606111	0.0367372	0.0410197
AT1G17710	1.0174	0.435106	0.0826425
AT1G17720	0.0757639	0.0241088	0.0319712
AT1G17730	0.731663	0.360484	0.354699
AT1G17744	0.0108234	0.00344411	0.00361938
AT1G17745	0.868038	0.320302	0.17373
AT1G17750	0.0216468	0.00459215	0.00723876
AT1G17760	0.311714	0.102175	0.0928975
AT1G17780	0.192657	0.0551058	0.0748006
AT1G17790	0.220798	0.0987312	0.0868652
AT1G17820	0.205645	0.0792146	0.0651489
AT1G17830	0.393972	0.126284	0.0675618
AT1G17840	1.04121	0.31571	0.31187
AT1G17850	0.0952461	0.032145	0.052481
AT1G17860	0.385314	0.206647	0.11582
AT1G17870	0.0519524	0.0206647	0.0180969
AT1G17880	1.5629	0.688822	1.09788
AT1G17890	0.0735992	0.0195166	0.0277486
AT1G17920	0.0519524	0.0275529	0.0506713
AT1G17930	0.179669	0.0665862	0.0669586
AT1G17940	0.0995754	0.060846	0.0790232
AT1G17950	0.00865873	0.00114804	0
AT1G17960	0.00432937	0.00229607	0.00241292
AT1G17970	0.129881	0.0436254	0.0428294
AT1G17980	0.0930814	0.0344411	0.0289551
AT1G17990	0.255433	0.119396	0.116423
AT1G18000	0.00649405	0.00114804	0.00241292
AT1G18010	0.158022	0.0700303	0.0561004
AT1G18020	0.151528	0.0585499	0.0458455
AT1G18030	0.0432937	0.0218127	0.0229228
AT1G18040	0.13854	0.0424774	0.052481
AT1G18050	0.0108234	0	0
AT1G18060	3.19291	1.53148	1.09848
AT1G18070	0.357173	0.159577	0.170111
AT1G18080	1.80318	0.787554	0.947675
AT1G18090	0.0173175	0.00114804	0.00844522
AT1G18100	0.0129881	0.00459215	0
AT1G18140	0.0151528	0.00803626	0.00663553
AT1G18150	0.0389643	0.0172206	0.0150808
AT1G18160	0.0497877	0.0241088	0.0349874
AT1G18170	1.37674	0.547614	0.728099
AT1G18180	0.0389643	0.0218127	0.0301615
AT1G18190	0.24028	0.112508	0.0784199
AT1G18197	0.00432937	0	0.00361938
AT1G18200	0.0303056	0.0114804	0.0174937
AT1G18210	0.413454	0.204351	0.302822
AT1G18250	0.0194821	0.0218127	0.0301615
AT1G18260	0.660228	0.214683	0.228021
AT1G18265	0.0800933	0.0355892	0.0422261
AT1G18270	2.00883	1.4029	1.15036
AT1G18280	0	0	0
AT1G18290	0	0	0.00060323
AT1G18300	0.820415	0.0941391	0.23526
AT1G18320	0	0	0
AT1G18330	0.136375	0.0401813	0.0404164
AT1G18335	0.0454583	0.0252568	0.0271454
AT1G18340	0.17101	0.0562538	0.099533
AT1G18350	0	0	0.00060323
AT1G18360	0.95679	0.29849	0.23164
AT1G18370	0.103905	0.0241088	0.0597198
AT1G18390	0.0627758	0.0424774	0.0319712
AT1G18400	0.186163	0.0815106	0.101343
AT1G18410	0.00649405	0.00114804	0.00784199
AT1G18420	0	0.00114804	0
AT1G18440	0.179669	0.0838067	0.0814361
AT1G18450	0.456748	0.197462	0.23707
AT1G18460	0.5455	0.174502	0.141759
AT1G18470	0.205645	0.106767	0.103152
AT1G18480	0.30955	0.12284	0.125472
AT1G18485	0.116893	0.0344411	0.0452423
AT1G18490	0.333361	0.174502	0.177953
AT1G18500	0.660228	0.237644	0.186398
AT1G18530	0	0	0
AT1G18540	2.39847	1.29384	1.76626
AT1G18550	0.108234	0.032145	0.0355906
AT1G18560	0.0367996	0.0172206	0.0132711
AT1G18570	0.506536	0.385741	0.343841
AT1G18580	0.316044	0.0895469	0.118836
AT1G18590	0.987095	0.430514	0.262405
AT1G18600	0.283573	0.1171	0.11944
AT1G18610	0.13854	0.0241088	0.0422261
AT1G18620	0.173175	0.0344411	0.0573069
AT1G18630	0.175339	0.0906949	0.0989298
AT1G18640	0.0714345	0.0447735	0.0434326
AT1G18650	0.694863	0.339819	0.445787
AT1G18660	0.168845	0.063142	0.0645456
AT1G18670	0.0238115	0.0114804	0.0138743
AT1G18680	0.454583	0.171058	0.225005
AT1G18690	0.0649405	0.0241088	0.0452423
AT1G18700	0.0303056	0.00803626	0.015684
AT1G18710	0.65157	0.352447	0.202082
AT1G18720	0.212139	0.0941391	0.102549
AT1G18730	2.28374	1.07456	1.07556
AT1G18740	0.974107	0.197462	0.234657
AT1G18750	0.0108234	0.00803626	0.00301615
AT1G18760	0	0	0
AT1G18770	0	0.00114804	0
AT1G18773	0.041129	0.0149245	0.0193034
AT1G18800	0.426443	0.241088	0.323331
AT1G18810	0.352843	0.0952871	0.0693715
AT1G18830	0	0	0.00060323
AT1G18835	0.0173175	0.0091843	0.015684
AT1G18840	0.0844226	0.0596979	0.0319712
AT1G18850	0.142869	0.0390333	0.0554972
AT1G18860	0.0173175	0.0114804	0.00482584
AT1G18870	0.129881	0.0746224	0.0585133
AT1G18880	0.121222	0.0516617	0.0500681
AT1G18890	0.387478	0.154985	0.137537
AT1G18900	0.00865873	0.00229607	0.00241292
AT1G18910	0.0952461	0.0287009	0.0150808
AT1G18940	0.0238115	0.00344411	0.00301615
AT1G18950	0.140704	0.0941391	0.083849
AT1G18960	0	0.00229607	0
AT1G18970	0	0.00229607	0
AT1G18980	0	0	0.00180969
AT1G18990	0	0.00229607	0.00361938
AT1G19000	2.55	1.33861	1.11477
AT1G19010	0.0671052	0.0241088	0.0675618
AT1G19020	0.220798	0.161873	0.241895
AT1G19025	0.0151528	0.00229607	0.00542907
AT1G19050	0.376655	0.110212	0.252753
AT1G19070	0.00216468	0	0
AT1G19080	0.13421	0.091843	0.0862619
AT1G19100	0.675381	0.570574	0.339619
AT1G19110	0.608276	0.267493	0.211734
AT1G19120	0.430772	0.259456	0.318506
AT1G19130	0.714345	0.349003	0.339015
AT1G19140	0.106069	0.0436254	0.0301615
AT1G19150	1.64949	0.623384	0.68527
AT1G19160	0	0	0.00241292
AT1G19170	0.209974	0.0895469	0.0874684
AT1G19180	0.0497877	0.0103323	0.015684
AT1G19190	0.00649405	0.00459215	0.00361938
AT1G19200	0.329032	0.215831	0.0663553
AT1G19210	0.0584464	0.00114804	0.0108581
AT1G19220	0.352843	0.0952871	0.0657521
AT1G19230	0	0.00114804	0.00060323
AT1G19240	0.162351	0.104471	0.0886749
AT1G19250	0.0541171	0.00114804	0.00060323
AT1G19270	0.0194821	0.0160725	0.00844522
AT1G19290	0.0606111	0.0229607	0.0295583
AT1G19300	0.285738	0.143505	0.123059
AT1G19310	0.690534	0.354744	0.318506
AT1G19320	0.00432937	0.00344411	0.00180969
AT1G19330	0.279244	0.183686	0.178556
AT1G19340	0.116893	0.0355892	0.0307647
AT1G19350	0.649405	0.284713	0.321522
AT1G19360	0.333361	0.141209	0.133917
AT1G19370	0.132046	0.0390333	0.076007
AT1G19380	0.413454	0.285861	0.418039
AT1G19394	0.00649405	0.00114804	0
AT1G19396	0.220798	0.0861028	0.0959136
AT1G19397	0.0930814	0.0367372	0.0150808
AT1G19400	0.564982	0.264049	0.266025
AT1G19410	0	0.00229607	0.00120646
AT1G19430	0.0238115	0.0252568	0.0180969
AT1G19440	0.279244	0.0849548	0.110391
AT1G19450	1.09966	0.31571	0.279296
AT1G19460	0	0	0
AT1G19470	0	0.00114804	0
AT1G19480	0.0562818	0.0275529	0.0265421
AT1G19485	0.216468	0.110212	0.0645456
AT1G19490	0.123387	0.0654381	0.0289551
AT1G19510	0.0108234	0.0206647	0.0223195
AT1G19520	0.20348	0.0769185	0.0874684
AT1G19530	0.0238115	0.0172206	0.0325744
AT1G19540	0.0735992	0.0459215	0.0784199
AT1G19550	0.0238115	0.0137764	0.00844522
AT1G19565	0.00216468	0.00229607	0.00180969
AT1G19570	14.1202	7.93983	3.74123
AT1G19580	0.17101	0.0883989	0.0953104
AT1G19600	0.842062	0.416738	0.484997
AT1G19610	0.00432937	0	0.0060323
AT1G19620	0.00216468	0	0
AT1G19630	0.0714345	0.032145	0.0337809
AT1G19640	0.0692699	0.0447735	0.0162872
AT1G19650	0.162351	0.0826587	0.0711812
AT1G19660	0.162351	0.063142	0.0488617
AT1G19670	2.44826	0.835771	0.339015
AT1G19680	0.285738	0.153837	0.123059
AT1G19690	0.222962	0.106767	0.0892781
AT1G19700	0.088752	0.0482176	0.044639
AT1G19710	0.318208	0.130876	0.122456
AT1G19715	0.439431	0.163021	0.139949
AT1G19720	0.489218	0.0711783	0.099533
AT1G19730	0.227292	0.138913	0.157443
AT1G19740	1.24036	0.404109	0.364351
AT1G19750	0.00216468	0.00229607	0.00120646
AT1G19770	1.33128	0.464955	0.488617
AT1G19780	0.0692699	0.0459215	0.0416229
AT1G19790	0.00865873	0.00114804	0.00301615
AT1G19800	0.0584464	0.0183686	0.0265421
AT1G19830	0.0281409	0.0172206	0.0241292
AT1G19835	0.0865873	0.0218127	0.0506713
AT1G19840	0.121222	0.0803626	0.0802296
AT1G19850	0.0389643	0.0137764	0.0199066
AT1G19860	0.140704	0.0711783	0.0868652
AT1G19870	0.606111	0.31571	0.279899
AT1G19880	0.543335	0.229607	0.284121
AT1G19910	1.13429	0.595831	0.542304
AT1G19920	1.08451	0.373112	0.383051
AT1G19940	0	0	0.00060323
AT1G19950	0.17101	0.0700303	0.0754038
AT1G19960	0.768462	0.385741	0.413213
AT1G19970	0.0497877	0.0183686	0.0168904
AT1G19980	0.116893	0.0332931	0.0530843
AT1G19990	0.205645	0.101027	0.114011
AT1G20010	3.24053	1.53148	1.73549
AT1G20020	4.19083	1.41323	1.96412
AT1G20030	0.0432937	0.0172206	0.0211131
AT1G20050	1.21872	0.691118	0.676824
AT1G20060	1.33994	0.661269	0.215353
AT1G20065	0.0108234	0.00574019	0.00723876
AT1G20070	0.277079	0.0815106	0.0808329
AT1G20080	0.00216468	0	0
AT1G20090	0.733828	0.373112	0.463281
AT1G20100	1.42003	0.68423	0.691302
AT1G20110	0.816085	0.318006	0.250341
AT1G20120	0.00432937	0.00574019	0.00180969
AT1G20130	0	0	0
AT1G20132	0	0	0
AT1G20140	0.158022	0.061994	0.0735941
AT1G20150	0	0	0
AT1G20160	0.0281409	0.00688822	0.0114614
AT1G20180	0	0	0
AT1G20190	0.387478	0.140061	0.278692
AT1G20200	0.638581	0.265197	0.273867
AT1G20220	0.422113	0.216979	0.280502
AT1G20225	0.668887	0.351299	0.27266
AT1G20230	0.0238115	0.00803626	0.0126678
AT1G20260	2.54134	1.02635	1.09426
AT1G20270	0.082258	0.0413293	0.0428294
AT1G20300	0.112564	0.0447735	0.0476552
AT1G20310	0.00649405	0.0103323	0.0259389
AT1G20320	0	0	0
AT1G20330	1.76638	0.694563	0.893987
AT1G20340	10.3537	3.13759	4.8747
AT1G20350	0.0151528	0.0126284	0.023526
AT1G20370	3.30331	1.48441	1.74876
AT1G20380	0.0627758	0.0378852	0.0283518
AT1G20400	0.136375	0.030997	0.0579101
AT1G20410	0.807427	0.32145	0.416832
AT1G20430	0.415619	0.256012	0.342032
AT1G20440	2.12788	1.18133	1.79401
AT1G20450	4.11073	2.36725	2.21989
AT1G20460	0.227292	0.0746224	0.116423
AT1G20470	0.151528	0.061994	0.0374003
AT1G20480	0.0216468	0.0103323	0.00904845
AT1G20490	0.158022	0.0539577	0.044639
AT1G20510	0.376655	0.12858	0.0796264
AT1G20520	0.0303056	0.0114804	0.0102549
AT1G20530	0.0303056	0.00344411	0.0108581
AT1G20540	0.664558	0.25142	0.303425
AT1G20550	0.0497877	0.0344411	0.0337809
AT1G20560	0.103905	0.0413293	0.0253357
AT1G20570	0.322538	0.0642901	0.103152
AT1G20575	0.255433	0.132024	0.165285
AT1G20580	0.720839	0.326043	0.556178
AT1G20600	0	0	0
AT1G20610	0.0995754	0.030997	0.054894
AT1G20620	27.4503	13.6995	8.35353
AT1G20630	0.915661	0.345559	0.315489
AT1G20640	0.0714345	0.0275529	0.0271454
AT1G20650	1.06286	0.512025	0.398735
AT1G20670	0.337691	0.112508	0.112804
AT1G20690	0.0714345	0.0493656	0.0464487
AT1G20693	1.44168	0.944835	0.820996
AT1G20696	0.125552	0.0654381	0.0669586
AT1G20700	0.0108234	0.00229607	0.00361938
AT1G20720	1.72309	0.746224	0.552559
AT1G20735	0	0.00459215	0.00120646
AT1G20750	0	0	0.00060323
AT1G20760	0.47623	0.144653	0.129091
AT1G20770	0.186163	0.0987312	0.0928975
AT1G20780	0.0173175	0.00574019	0.00844522
AT1G20795	0	0	0.00060323
AT1G20810	0.636417	0.293898	0.332983
AT1G20816	0.201316	0.148097	0.123059
AT1G20823	0.874532	0.365076	0.276279
AT1G20830	0.0606111	0.0355892	0.023526
AT1G20840	0.0108234	0.00344411	0.00180969
AT1G20850	0.707851	0.340967	0.416832
AT1G20860	0.0129881	0.00344411	0
AT1G20870	0.00649405	0.00229607	0.0060323
AT1G20880	0.177504	0.0998792	0.047052
AT1G20890	0.00865873	0.0091843	0.0102549
AT1G20900	0.00216468	0.00344411	0.00301615
AT1G20910	0.227292	0.0711783	0.0983265
AT1G20920	0.183998	0.102175	0.104359
AT1G20923	0	0.00114804	0.00120646
AT1G20925	0	0.00229607	0
AT1G20930	0.201316	0.0975832	0.111598
AT1G20950	0.779286	0.218127	0.221989
AT1G20960	0.361502	0.19861	0.154427
AT1G20970	0.733828	0.314562	0.307044
AT1G20980	1.17975	0.452327	0.316696
AT1G20990	0.0173175	0.00803626	0.0114614
AT1G21000	0.251103	0.113656	0.0983265
AT1G21010	0.23595	0.12284	0.202685
AT1G21050	0.0108234	0.0195166	0.0211131
AT1G21060	0.108234	0.0505136	0.0536875
AT1G21065	4.79477	2.2203	1.82357
AT1G21070	0.142869	0.0700303	0.0741973
AT1G21080	0.311714	0.12284	0.167095
AT1G21090	0.0151528	0.0114804	0.0150808
AT1G21100	0.0649405	0.0516617	0.106169
AT1G21110	0.0324702	0.0447735	0.076007
AT1G21120	0	0.00229607	0
AT1G21130	2.49155	2.01825	2.26634
AT1G21140	0.0541171	0.0149245	0.0120646
AT1G21150	0.0129881	0.0091843	0.0138743
AT1G21160	0.389643	0.17565	0.180969
AT1G21170	0.216468	0.112508	0.0784199
AT1G21190	0.313879	0.172206	0.203289
AT1G21200	0.10174	0.0562538	0.0561004
AT1G21210	0.0259762	0.00688822	0.00663553
AT1G21240	0.0606111	0.0160725	0.0126678
AT1G21250	1.79885	0.902357	0.585133
AT1G21270	1.64299	0.650937	0.465091
AT1G21310	3.45483	1.96888	0.740164
AT1G21313	0	0	0.00060323
AT1G21320	0.00432937	0.00114804	0.00542907
AT1G21326	0.0108234	0.0149245	0.0259389
AT1G21340	0.00216468	0	0
AT1G21350	0.190492	0.0895469	0.0778167
AT1G21360	0	0	0
AT1G21370	0.110399	0.0711783	0.0361938
AT1G21380	0.694863	0.285861	0.220179
AT1G21390	0.114728	0.0551058	0.0386067
AT1G21400	0.041129	0.0206647	0.0150808
AT1G21410	0.179669	0.0861028	0.0892781
AT1G21440	0.660228	0.293898	0.284725
AT1G21450	0.404796	0.136616	0.135727
AT1G21460	0.290068	0.16991	0.109788
AT1G21470	0	0	0.00060323
AT1G21480	0.0649405	0.0378852	0.054894
AT1G21500	6.4053	2.97571	3.55604
AT1G21510	0.0151528	0.00459215	0.00241292
AT1G21520	0.277079	0.197462	0.209321
AT1G21528	0	0.00114804	0.00180969
AT1G21530	0.0497877	0.0264049	0.0114614
AT1G21540	0.0562818	0.0114804	0.0229228
AT1G21550	0.132046	0.060846	0.0989298
AT1G21560	0.0389643	0.00688822	0.00904845
AT1G21580	0.242444	0.0872508	0.0693715
AT1G21590	0.041129	0.0103323	0.00663553
AT1G21600	0.861544	0.49136	0.772135
AT1G21610	0.0541171	0.0218127	0.015684
AT1G21620	0	0	0
AT1G21630	0.0757639	0.030997	0.0325744
AT1G21640	0.502206	0.203203	0.152617
AT1G21650	6.82957	3.5658	3.94271
AT1G21651	0.0627758	0.0482176	0.0380035
AT1G21660	0.489218	0.215831	0.153824
AT1G21670	0.48056	0.185982	0.148395
AT1G21680	1.47848	0.627976	0.656315
AT1G21690	0.0606111	0.0355892	0.047052
AT1G21695	0.0173175	0.0114804	0.0120646
AT1G21700	0.428607	0.118248	0.13814
AT1G21710	0.23595	0.107915	0.101946
AT1G21720	1.1278	0.621088	0.655711
AT1G21730	0.510865	0.182538	0.144172
AT1G21740	0.0541171	0.0229607	0.0530843
AT1G21750	1.32262	0.846103	0.749815
AT1G21760	0.456748	0.250272	0.215956
AT1G21770	1.51961	0.787554	0.770325
AT1G21780	0.311714	0.0872508	0.108581
AT1G21790	0.20348	0.102175	0.107978
AT1G21810	0.0454583	0.0160725	0.0253357
AT1G21830	0.253268	0.17565	0.182779
AT1G21840	0.0649405	0.0275529	0.0265421
AT1G21850	0	0	0
AT1G21870	0	0.00229607	0
AT1G21880	0.23595	0.118248	0.116423
[truncated: 21,259 more rows]

[truncated: 2 more sheets: Table S11, Table S12]
